# Supplementary material for: (2R)-2-(1,3-Dioxoisoindolin-2-yl)-4-(methyl­sulfan­yl)butanoic acid
Source: Acta Crystallogr Sect E Struct Rep Online. 2009 Jul 25;65(Pt 8):o2002. doi: 10.1107/S1600536809028992 (PMC2977145; doi:10.1107/S1600536809028992)
Supplement: Supplementary file 1 [file e-65-o2002-sup1.cif]

##############################################################################
###                                                                        ###
###        Electronic paper (Acta Crystallographica Section E)             ###
###                                                                        ###
##############################################################################
#                                                                            #
# This CIF contains the data in a paper accepted for publication in Acta     #
# Crystallographica Section E. It conforms to the requirements of Notes      #
# for Authors for Section E, and has been peer reviewed under the auspices   #
# of the IUCr Commission on Journals.                                        #
#                                                                            #
# Full details of the Crystallographic Information File format               #
# are given in the paper "The Crystallographic Information File (CIF):       #
# a New Standard Archive File for Crystallography" by S. R. Hall, F. H.      #
# Allen and I. D. Brown [Acta Cryst. (1991), A47, 655-685].                  #
#                                                                            #
# The current version of the core CIF dictionary is obtainable from          #
# ftp://ftp.iucr.org/pub/cif_core.dic. The current version number is 2.4.    #
#                                                                            #
# Software is freely available for graphical display of the structure(s) in  #
# this CIF.  For information consult the CIF home page http://www.iucr.org/  #
# cif/home.html                                                              #
#                                                                            #
# This file may be used for bona fide research purposes within the           #
# scientific community so long as proper attribution is given to the journal # 
# article from which it was obtained.                                        #
#                                                                            #
##############################################################################
                                             
data_global
_audit_creation_method     ?
_journal_date_recd_electronic     2009-07-08
_journal_date_accepted     2009-07-22
_journal_name_full     'Acta Crystallographica, Section E'
_journal_year     2009
_journal_volume     65
_journal_issue      8
_journal_page_first     o2002
_journal_page_last     o2002
_journal_paper_category     QO
_journal_coeditor_code     PB2001
_publ_contact_author
;
Muhammad Nawaz Tahir
University of Sargodha
Department of Physics
Sargodha
Pakistan
;
_publ_contact_author_email     'dmntahir_uos@yahoo.com'
_publ_contact_author_fax     '0092 48 32 22 121'
_publ_contact_author_phone     '0092 48 92 30 914'
_publ_section_title
;
(2<i>R</i>)-2-(1,3-Dioxoisoindolin-2-yl)-4-(methylsulfanyl)butanoic acid
;
loop_
    _publ_author_name
    _publ_author_address
    'Raza, Abdul Rauf'
;
Department of Chemistry
University of Sargodha
Sargodha
Pakistan
;
    'Tahir, M. Nawaz'
;
Department of Physics
University of Sargodha
Sargodha
Pakistan
;
    'Aisha Saddiqa'
;
Department of Chemistry
University of Sargodha
Sargodha
Pakistan
;
    'Danish, Muhammad'
;
Department of Chemistry
University of Sargodha
Sargodha
Pakistan
;
    'Iqbal, M. Saeed'
;
Department of Chemistry
Government College University
Lahore
Pakistan
;
data_I
_audit_creation_method     SHELXL-97
_chemical_name_systematic
;
(2<i>R</i>)-2-(1,3-Dioxoisoindolin-2-yl)-4-(methylsulfanyl)butanoic acid
;
_chemical_name_common     ?
_chemical_formula_moiety     'C13 H13 N O4 S'
_chemical_formula_sum     'C13 H13 N O4 S'
_chemical_formula_iupac     'C13 H13 N O4 S'
_chemical_formula_weight     279.30
_symmetry_cell_setting     Orthorhombic
_symmetry_space_group_name_H-M     'P 21 21 21'
_symmetry_space_group_name_Hall     'P 2ac 2ab'
loop_
    _symmetry_equiv_pos_site_id
    _symmetry_equiv_pos_as_xyz
    1 x,y,z
    2 1/2-x,-y,1/2+z
    3 1/2+x,1/2-y,-z
    4 -x,1/2+y,1/2-z
_cell_length_a     6.7923(6)
_cell_length_b     9.9581(8)
_cell_length_c     20.0970(17)
_cell_angle_alpha     90
_cell_angle_beta     90
_cell_angle_gamma     90
_cell_volume     1359.3(2)
_cell_formula_units_Z     4
_cell_measurement_reflns_used     1864
_cell_measurement_theta_min     2.28
_cell_measurement_theta_max     27.95
_cell_measurement_temperature     296(2)
_exptl_crystal_description     prismatic
_exptl_crystal_colour     Colorless
_exptl_crystal_size_max     0.20
_exptl_crystal_size_mid     0.14
_exptl_crystal_size_min     0.10
_exptl_crystal_density_diffrn     1.365
_exptl_crystal_density_meas     ?
_exptl_crystal_density_method     'not measured'
_exptl_crystal_F_000     584
_exptl_absorpt_coefficient_mu     0.247
_exptl_absorpt_correction_type     multi-scan
_exptl_absorpt_process_details     '(SADABS; Bruker, 2005)'
_exptl_absorpt_correction_T_min     0.969
_exptl_absorpt_correction_T_max     0.985
_exptl_special_details
;
;
_diffrn_ambient_temperature     296(2)
_diffrn_radiation_type     MoK\a
_diffrn_radiation_wavelength     0.71073
_diffrn_radiation_source     'fine-focus sealed tube'
_diffrn_radiation_monochromator     graphite
_diffrn_measurement_device_type     'Bruker Kappa APEXII CCD'
_diffrn_measurement_method     \w
_diffrn_detector_area_resol_mean     7.50
_diffrn_reflns_number     7865
_diffrn_reflns_av_R_equivalents     0.0243
_diffrn_reflns_av_sigmaI/netI     0.0183
_diffrn_reflns_theta_min     2.28
_diffrn_reflns_theta_max     27.95
_diffrn_reflns_theta_full     25.00
_diffrn_measured_fraction_theta_max     0.986
_diffrn_measured_fraction_theta_full     0.997
_diffrn_reflns_limit_h_min     -8
_diffrn_reflns_limit_h_max     8
_diffrn_reflns_limit_k_min     -12
_diffrn_reflns_limit_k_max     7
_diffrn_reflns_limit_l_min     -23
_diffrn_reflns_limit_l_max     26
_diffrn_standards_number     0
_diffrn_standards_interval_count     ?
_diffrn_standards_interval_time     ?
_diffrn_standards_decay_%     ?
_refine_special_details
;
Refinement of <i>F</i>^2^ against ALL reflections. The weighted <i>R</i>-factor
<i>wR</i> and goodness of fit <i>S</i> are based on <i>F</i>^2^, conventional
<i>R</i>-factors <i>R</i> are based on <i>F</i>, with <i>F</i> set to zero for
negative <i>F</i>^2^. The threshold expression of <i>F</i>^2^ >
\s(<i>F</i>^2^) is used only for calculating <i>R</i>-factors(gt) <i>etc</i>.
and is not relevant to the choice of reflections for refinement.
<i>R</i>-factors based on <i>F</i>^2^ are statistically about twice as large
as those based on <i>F</i>, and <i>R</i>- factors based on ALL data will be
even larger.
;
_reflns_number_total     1864
_reflns_number_gt     1679
_reflns_threshold_expression     I>2\s(I)
_refine_ls_structure_factor_coef     Fsqd
_refine_ls_matrix_type     full
_refine_ls_R_factor_all     0.0420
_refine_ls_R_factor_gt     0.0364
_refine_ls_wR_factor_gt     0.0925
_refine_ls_wR_factor_ref     0.0977
_refine_ls_goodness_of_fit_ref     1.060
_refine_ls_restrained_S_all     1.060
_refine_ls_number_reflns     1864
_refine_ls_number_parameters     179
_refine_ls_number_restraints     0
_refine_ls_hydrogen_treatment     mixed
_refine_ls_weighting_scheme     calc
_refine_ls_weighting_details
          'calc w=1/[\s^2^(Fo^2^)+(0.057P)^2^+0.2154P] where P=(Fo^2^+2Fc^2^)/3'
_atom_sites_solution_hydrogens     geom
_atom_sites_solution_primary     direct
_atom_sites_solution_secondary     difmap
_refine_ls_shift/su_max     0.000
_refine_ls_shift/su_mean     0.000
_refine_diff_density_max     0.202
_refine_diff_density_min     -0.331
_refine_ls_abs_structure_details     ?
_refine_ls_abs_structure_Flack     ?
loop_
    _atom_type_symbol
    _atom_type_description
    _atom_type_scat_dispersion_real
    _atom_type_scat_dispersion_imag
    _atom_type_scat_source
    S S 0.1246 0.1234 'International Tables Vol C Tables 4.2.6.8 and 6.1.1.4'
    O O 0.0106 0.0060 'International Tables Vol C Tables 4.2.6.8 and 6.1.1.4'
    N N 0.0061 0.0033 'International Tables Vol C Tables 4.2.6.8 and 6.1.1.4'
    H H 0.0000 0.0000 'International Tables Vol C Tables 4.2.6.8 and 6.1.1.4'
    C C 0.0033 0.0016 'International Tables Vol C Tables 4.2.6.8 and 6.1.1.4'
_computing_data_collection     'APEX2 (Bruker, 2007)'
_computing_cell_refinement     'SAINT (Bruker, 2007)'
_computing_data_reduction     'SAINT (Bruker, 2007)'
_computing_structure_solution     'SHELXS97 (Sheldrick, 2008)'
_computing_structure_refinement     'SHELXL97 (Sheldrick, 2008)'
_computing_molecular_graphics
                  'ORTEP-3 for Windows (Farrugia, 1997) and PLATON (Spek, 2009)'
_computing_publication_material
                                'WinGX (Farrugia, 1999) and PLATON (Spek, 2009)'
loop_
    _atom_site_type_symbol
    _atom_site_label
    _atom_site_fract_x
    _atom_site_fract_y
    _atom_site_fract_z
    _atom_site_U_iso_or_equiv
    _atom_site_thermal_displace_type
    _atom_site_calc_flag
    _atom_site_refinement_flags
    _atom_site_occupancy
    S S1 -0.16661(11) 0.67441(7) 0.42200(3) 0.0592(2) Uani . . 1.000
    O O1 0.3364(3) 0.2322(2) 0.26744(9) 0.0561(6) Uani . . 1.000
    O O2 0.3978(3) 0.3163(2) 0.36803(8) 0.0651(7) Uani . . 1.000
    O O3 0.3730(2) 0.55141(18) 0.23747(8) 0.0475(5) Uani . . 1.000
    O O4 -0.2132(3) 0.3346(2) 0.21563(10) 0.0656(7) Uani . . 1.000
    N N1 0.0832(3) 0.43417(17) 0.24261(8) 0.0355(5) Uani . . 1.000
    C C1 0.2192(3) 0.5168(2) 0.21199(11) 0.0361(6) Uani . . 1.000
    C C2 0.1381(4) 0.5487(2) 0.14518(10) 0.0390(6) Uani . . 1.000
    C C3 0.2158(5) 0.6255(3) 0.09427(12) 0.0543(8) Uani . . 1.000
    C C4 0.1055(5) 0.6347(3) 0.03591(13) 0.0638(9) Uani . . 1.000
    C C5 -0.0735(6) 0.5715(3) 0.03025(14) 0.0668(9) Uani . . 1.000
    C C6 -0.1514(5) 0.4944(3) 0.08144(13) 0.0594(8) Uani . . 1.000
    C C7 -0.0415(4) 0.4844(2) 0.13909(11) 0.0430(6) Uani . . 1.000
    C C8 -0.0790(3) 0.4072(2) 0.20120(11) 0.0422(7) Uani . . 1.000
    C C9 0.1029(3) 0.3829(2) 0.31004(10) 0.0358(6) Uani . . 1.000
    C C10 0.0710(3) 0.4911(2) 0.36262(11) 0.0423(6) Uani . . 1.000
    C C11 -0.1370(4) 0.5462(3) 0.36027(11) 0.0465(7) Uani . . 1.000
    C C12 -0.4193(6) 0.7176(4) 0.40992(18) 0.0927(14) Uani . . 1.000
    C C13 0.2982(3) 0.3089(2) 0.31883(11) 0.0412(6) Uani . . 1.000
    H H1 0.435(5) 0.196(3) 0.2742(16) 0.0673 Uiso . . 1.000
    H H3 0.33622 0.66910 0.09873 0.0652 Uiso . . 1.000
    H H4 0.15390 0.68438 0.00030 0.0764 Uiso . . 1.000
    H H5 -0.14459 0.58059 -0.00904 0.0801 Uiso . . 1.000
    H H6 -0.27220 0.45141 0.07712 0.0713 Uiso . . 1.000
    H H9 0.002(4) 0.316(3) 0.3151(12) 0.0430 Uiso . . 1.000
    H H10A 0.09595 0.45360 0.40636 0.0507 Uiso . . 1.000
    H H10B 0.16374 0.56373 0.35543 0.0507 Uiso . . 1.000
    H H11A -0.23038 0.47436 0.36834 0.0558 Uiso . . 1.000
    H H11B -0.16321 0.58325 0.31651 0.0558 Uiso . . 1.000
    H H12A -0.43704 0.75226 0.36576 0.1385 Uiso . . 1.000
    H H12B -0.45705 0.78452 0.44181 0.1385 Uiso . . 1.000
    H H12C -0.49950 0.63905 0.41568 0.1385 Uiso . . 1.000
loop_
    _atom_site_aniso_label
    _atom_site_aniso_U_11
    _atom_site_aniso_U_22
    _atom_site_aniso_U_33
    _atom_site_aniso_U_12
    _atom_site_aniso_U_13
    _atom_site_aniso_U_23
    S1 0.0668(4) 0.0560(3) 0.0549(4) 0.0046(3) 0.0121(3) -0.0137(3)
    O1 0.0542(10) 0.0646(11) 0.0494(10) 0.0238(9) -0.0114(9) -0.0182(9)
    O2 0.0685(11) 0.0852(14) 0.0417(9) 0.0298(11) -0.0157(8) -0.0100(9)
    O3 0.0448(8) 0.0545(9) 0.0432(9) -0.0130(8) -0.0076(7) 0.0070(7)
    O4 0.0510(10) 0.0801(13) 0.0656(12) -0.0252(10) -0.0100(9) 0.0065(11)
    N1 0.0360(8) 0.0381(8) 0.0323(8) -0.0015(8) -0.0004(7) 0.0012(7)
    C1 0.0399(10) 0.0326(9) 0.0359(10) 0.0005(8) 0.0000(8) -0.0018(8)
    C2 0.0508(12) 0.0346(9) 0.0315(10) 0.0027(9) -0.0023(9) -0.0029(8)
    C3 0.0728(17) 0.0508(12) 0.0394(12) -0.0090(12) -0.0011(12) 0.0059(10)
    C4 0.097(2) 0.0591(14) 0.0353(12) -0.0061(16) -0.0088(14) 0.0057(11)
    C5 0.100(2) 0.0601(15) 0.0404(13) 0.0027(17) -0.0261(15) 0.0002(12)
    C6 0.0686(16) 0.0573(13) 0.0524(14) -0.0024(14) -0.0235(14) -0.0051(12)
    C7 0.0502(12) 0.0398(10) 0.0391(11) 0.0021(10) -0.0066(10) -0.0046(9)
    C8 0.0398(11) 0.0440(11) 0.0427(12) -0.0016(9) -0.0058(9) -0.0035(9)
    C9 0.0382(10) 0.0369(10) 0.0324(10) 0.0002(9) 0.0022(8) 0.0020(8)
    C10 0.0460(12) 0.0467(11) 0.0342(10) 0.0049(10) 0.0008(9) -0.0039(9)
    C11 0.0494(12) 0.0517(12) 0.0383(11) 0.0096(11) 0.0036(10) -0.0045(10)
    C12 0.089(2) 0.111(3) 0.078(2) 0.053(2) 0.0201(19) -0.001(2)
    C13 0.0466(11) 0.0424(10) 0.0347(10) 0.0074(10) 0.0002(9) 0.0013(9)
_geom_special_details
;
 Bond distances, angles etc. have been calculated using the
 rounded fractional coordinates. All su's are estimated
 from the variances of the (full) variance-covariance matrix.
 The cell esds are taken into account in the estimation of
 distances, angles and torsion angles
;
loop_
    _geom_bond_atom_site_label_1
    _geom_bond_atom_site_label_2
    _geom_bond_site_symmetry_1
    _geom_bond_site_symmetry_2
    _geom_bond_distance
    _geom_bond_publ_flag
    S1 C11 . . 1.792(3) no
    S1 C12 . . 1.786(4) no
    O1 C13 . . 1.311(3) no
    O2 C13 . . 1.200(3) no
    O3 C1 . . 1.213(3) no
    O4 C8 . . 1.199(3) no
    O1 H1 . . 0.77(3) no
    N1 C8 . . 1.407(3) no
    N1 C9 . . 1.454(3) no
    N1 C1 . . 1.382(3) no
    C1 C2 . . 1.486(3) no
    C2 C7 . . 1.383(4) no
    C2 C3 . . 1.382(3) no
    C3 C4 . . 1.395(4) no
    C4 C5 . . 1.374(5) no
    C5 C6 . . 1.389(4) no
    C6 C7 . . 1.382(4) no
    C7 C8 . . 1.488(3) no
    C9 C13 . . 1.528(3) no
    C9 C10 . . 1.525(3) no
    C10 C11 . . 1.516(3) no
    C3 H3 . . 0.9300 no
    C4 H4 . . 0.9300 no
    C5 H5 . . 0.9300 no
    C6 H6 . . 0.9300 no
    C9 H9 . . 0.96(3) no
    C10 H10A . . 0.9700 no
    C10 H10B . . 0.9700 no
    C11 H11A . . 0.9700 no
    C11 H11B . . 0.9700 no
    C12 H12A . . 0.9600 no
    C12 H12B . . 0.9600 no
    C12 H12C . . 0.9600 no
loop_
    _geom_contact_atom_site_label_1
    _geom_contact_atom_site_label_2
    _geom_contact_distance
    _geom_contact_site_symmetry_1
    _geom_contact_site_symmetry_2
    _geom_contact_publ_flag
    S1 C7 3.610(2) . 4_555 no
    S1 H5 3.1600 . 2_465 no
    S1 H12B 3.1100 . 3_566 no
    O1 N1 2.693(3) . . no
    O1 C1 3.148(3) . . no
    O1 O3 2.673(3) . 4_645 no
    O2 C4 3.409(3) . 2_565 no
    O2 C3 3.328(4) . 4_645 no
    O3 C13 2.960(3) . . no
    O3 C10 3.301(3) . . no
    O3 O4 3.165(3) . 4_555 no
    O3 O1 2.673(3) . 4_655 no
    O4 O3 3.165(3) . 4_545 no
    O1 H12A 2.7700 . 4_545 no
    O1 H11B 2.5400 . 4_545 no
    O2 H3 2.4200 . 4_645 no
    O2 H10A 2.5800 . . no
    O2 H4 2.6800 . 2_565 no
    O3 H10B 2.7700 . . no
    O3 H1 1.96(3) . 4_655 no
    O4 H9 2.48(3) . . no
    N1 O1 2.693(3) . . no
    N1 H11B 2.6900 . . no
    C1 O1 3.148(3) . . no
    C3 O2 3.328(4) . 4_655 no
    C4 O2 3.409(3) . 2_564 no
    C7 S1 3.610(2) . 4_545 no
    C8 C11 3.506(3) . . no
    C10 O3 3.301(3) . . no
    C11 C8 3.506(3) . . no
    C13 O3 2.960(3) . . no
    C1 H1 2.96(3) . 4_655 no
    C1 H10B 2.9400 . . no
    C2 H9 2.94(3) . 4_555 no
    C3 H9 3.02(3) . 4_555 no
    C8 H11B 2.9600 . . no
    H1 O3 1.96(3) . 4_645 no
    H1 C1 2.96(3) . 4_645 no
    H3 O2 2.4200 . 4_655 no
    H4 O2 2.6800 . 2_564 no
    H5 S1 3.1600 . 2_464 no
    H6 H12B 2.5100 . 4_445 no
    H9 O4 2.48(3) . . no
    H9 H11A 2.4700 . . no
    H9 C2 2.94(3) . 4_545 no
    H9 C3 3.02(3) . 4_545 no
    H10A O2 2.5800 . . no
    H10B O3 2.7700 . . no
    H10B C1 2.9400 . . no
    H11A H9 2.4700 . . no
    H11B N1 2.6900 . . no
    H11B C8 2.9600 . . no
    H11B O1 2.5400 . 4_555 no
    H12A O1 2.7700 . 4_555 no
    H12B S1 3.1100 . 3_466 no
    H12B H6 2.5100 . 4_455 no
loop_
    _geom_angle_atom_site_label_1
    _geom_angle_atom_site_label_2
    _geom_angle_atom_site_label_3
    _geom_angle_site_symmetry_1
    _geom_angle_site_symmetry_2
    _geom_angle_site_symmetry_3
    _geom_angle
    _geom_angle_publ_flag
    C11 S1 C12 . . . 100.68(15) no
    C13 O1 H1 . . . 108(2) no
    C1 N1 C8 . . . 111.95(17) no
    C1 N1 C9 . . . 124.23(18) no
    C8 N1 C9 . . . 123.80(18) no
    O3 C1 N1 . . . 123.8(2) no
    O3 C1 C2 . . . 129.8(2) no
    N1 C1 C2 . . . 106.38(18) no
    C1 C2 C7 . . . 107.94(18) no
    C3 C2 C7 . . . 121.8(2) no
    C1 C2 C3 . . . 130.2(2) no
    C2 C3 C4 . . . 117.0(3) no
    C3 C4 C5 . . . 121.0(3) no
    C4 C5 C6 . . . 122.0(3) no
    C5 C6 C7 . . . 117.1(3) no
    C2 C7 C8 . . . 108.42(19) no
    C6 C7 C8 . . . 130.4(2) no
    C2 C7 C6 . . . 121.2(2) no
    O4 C8 N1 . . . 124.6(2) no
    N1 C8 C7 . . . 105.28(18) no
    O4 C8 C7 . . . 130.1(2) no
    N1 C9 C10 . . . 112.62(16) no
    C10 C9 C13 . . . 112.59(17) no
    N1 C9 C13 . . . 110.92(17) no
    C9 C10 C11 . . . 111.50(18) no
    S1 C11 C10 . . . 109.93(17) no
    O1 C13 C9 . . . 111.22(18) no
    O2 C13 C9 . . . 123.7(2) no
    O1 C13 O2 . . . 125.0(2) no
    C2 C3 H3 . . . 122.00 no
    C4 C3 H3 . . . 122.00 no
    C3 C4 H4 . . . 119.00 no
    C5 C4 H4 . . . 120.00 no
    C4 C5 H5 . . . 119.00 no
    C6 C5 H5 . . . 119.00 no
    C5 C6 H6 . . . 121.00 no
    C7 C6 H6 . . . 121.00 no
    N1 C9 H9 . . . 106.0(15) no
    C10 C9 H9 . . . 108.4(16) no
    C13 C9 H9 . . . 105.8(17) no
    C9 C10 H10A . . . 109.00 no
    C9 C10 H10B . . . 109.00 no
    C11 C10 H10A . . . 109.00 no
    C11 C10 H10B . . . 109.00 no
    H10A C10 H10B . . . 108.00 no
    S1 C11 H11A . . . 110.00 no
    S1 C11 H11B . . . 110.00 no
    C10 C11 H11A . . . 110.00 no
    C10 C11 H11B . . . 110.00 no
    H11A C11 H11B . . . 108.00 no
    S1 C12 H12A . . . 109.00 no
    S1 C12 H12B . . . 109.00 no
    S1 C12 H12C . . . 109.00 no
    H12A C12 H12B . . . 110.00 no
    H12A C12 H12C . . . 109.00 no
    H12B C12 H12C . . . 109.00 no
loop_
    _geom_torsion_atom_site_label_1
    _geom_torsion_atom_site_label_2
    _geom_torsion_atom_site_label_3
    _geom_torsion_atom_site_label_4
    _geom_torsion_site_symmetry_1
    _geom_torsion_site_symmetry_2
    _geom_torsion_site_symmetry_3
    _geom_torsion_site_symmetry_4
    _geom_torsion
    _geom_torsion_publ_flag
    C12 S1 C11 C10 . . . . -178.69(19) no
    C8 N1 C1 O3 . . . . -178.4(2) no
    C8 N1 C1 C2 . . . . 1.0(2) no
    C9 N1 C1 O3 . . . . 2.7(3) no
    C9 N1 C1 C2 . . . . -177.97(18) no
    C1 N1 C8 O4 . . . . 177.4(2) no
    C1 N1 C8 C7 . . . . -1.6(2) no
    C9 N1 C8 O4 . . . . -3.6(3) no
    C9 N1 C8 C7 . . . . 177.32(18) no
    C1 N1 C9 C10 . . . . 72.2(2) no
    C1 N1 C9 C13 . . . . -55.0(2) no
    C8 N1 C9 C10 . . . . -106.6(2) no
    C8 N1 C9 C13 . . . . 126.1(2) no
    O3 C1 C2 C3 . . . . 0.3(4) no
    O3 C1 C2 C7 . . . . 179.4(2) no
    N1 C1 C2 C3 . . . . -179.0(2) no
    N1 C1 C2 C7 . . . . 0.2(2) no
    C1 C2 C3 C4 . . . . 178.6(2) no
    C7 C2 C3 C4 . . . . -0.5(4) no
    C1 C2 C7 C6 . . . . -179.3(2) no
    C1 C2 C7 C8 . . . . -1.1(2) no
    C3 C2 C7 C6 . . . . 0.0(4) no
    C3 C2 C7 C8 . . . . 178.1(2) no
    C2 C3 C4 C5 . . . . 1.0(4) no
    C3 C4 C5 C6 . . . . -1.0(5) no
    C4 C5 C6 C7 . . . . 0.5(5) no
    C5 C6 C7 C2 . . . . 0.0(4) no
    C5 C6 C7 C8 . . . . -177.6(3) no
    C2 C7 C8 O4 . . . . -177.3(2) no
    C2 C7 C8 N1 . . . . 1.7(2) no
    C6 C7 C8 O4 . . . . 0.6(4) no
    C6 C7 C8 N1 . . . . 179.6(3) no
    N1 C9 C10 C11 . . . . 63.5(2) no
    C13 C9 C10 C11 . . . . -170.15(18) no
    N1 C9 C13 O1 . . . . -42.6(2) no
    N1 C9 C13 O2 . . . . 140.5(2) no
    C10 C9 C13 O1 . . . . -169.85(18) no
    C10 C9 C13 O2 . . . . 13.3(3) no
    C9 C10 C11 S1 . . . . -179.19(15) no
loop_
    _geom_hbond_atom_site_label_D
    _geom_hbond_atom_site_label_H
    _geom_hbond_atom_site_label_A
    _geom_hbond_site_symmetry_A
    _geom_hbond_distance_DH
    _geom_hbond_distance_HA
    _geom_hbond_distance_DA
    _geom_hbond_angle_DHA
    _geom_hbond_publ_flag
    O1 H1 O3 4_645 0.77(3) 1.96(3) 2.673(3) 154(3) yes
    C3 H3 O2 4_655 0.9300 2.4200 3.328(4) 165.00 yes
    C9 H9 O4 . 0.96(3) 2.48(3) 2.905(3) 106.4(18) yes
    C11 H11B O1 4_555 0.9700 2.5400 3.443(3) 156.00 yes
