# Supplementary material for: (2R)-2-(1,3-Dioxoisoindolin-2-yl)-4-(methyl­sulfan­yl)butanoic acid
Source: Acta Crystallogr Sect E Struct Rep Online. 2009 Jul 25;65(Pt 8):o2002. doi: 10.1107/S1600536809028992 (PMC2977145; doi:10.1107/S1600536809028992)
Supplement: Supplementary file 2 [file e-65-o2002-Isup2.hkl]

#
# h,k,l, Fc-squared, Fo-squared, sigma(Fo-squared) and status flag
#
data_I
_shelx_title ' AS621_0m in P2(1)2(1)2(1)'
_shelx_refln_list_code          4
_shelx_F_calc_maximum      121.61
_exptl_crystal_F_000       584.00
_reflns_d_resolution_high  0.7582
 
loop_
 _symmetry_equiv_pos_as_xyz
 'x, y, z'
 '-x+1/2, -y, z+1/2'
 '-x, y+1/2, -z+1/2'
 'x+1/2, -y+1/2, -z'
 
_cell_length_a     6.7923
_cell_length_b     9.9581
_cell_length_c    20.0970
_cell_angle_alpha  90.000
_cell_angle_beta   90.000
_cell_angle_gamma  90.000
 
_shelx_F_squared_multiplier     1.000
 
loop_
 _refln_index_h
 _refln_index_k
 _refln_index_l
 _refln_F_squared_calc
 _refln_F_squared_meas
 _refln_F_squared_sigma
 _refln_observed_status
   2   0   0     1071.44     1024.90     13.03 o
   4   0   0     3644.74     3645.62     64.48 o
   6   0   0        8.26        6.08      1.81 o
   8   0   0       12.53       20.52      2.20 o
   1   1   0      455.41      464.97      5.56 o
   2   1   0      988.99     1018.73      9.12 o
   3   1   0      383.13      391.65      4.77 o
   4   1   0        0.45        2.22      0.65 o
   5   1   0       12.41        7.02      0.81 o
   6   1   0       94.56       96.96      2.29 o
   7   1   0      150.94      160.58      3.31 o
   8   1   0       26.91       28.70      2.01 o
   0   2   0     2069.40     2037.38     65.13 o
   1   2   0       46.24       46.01      1.31 o
   2   2   0     1117.47     1152.92     11.00 o
   3   2   0     1302.26     1415.75     17.10 o
   4   2   0       34.58       36.89      1.13 o
   5   2   0      161.55      148.35      2.72 o
   6   2   0      194.27      197.95      3.55 o
   7   2   0       53.40       53.90      1.93 o
   8   2   0        9.75       12.36      1.92 o
   1   3   0      966.29      974.81     12.54 o
   2   3   0     3139.26     3244.08     40.40 o
   3   3   0      206.62      202.87      2.70 o
   4   3   0       34.21       33.55      1.14 o
   5   3   0       27.31       26.95      1.18 o
   6   3   0       72.04       68.30      2.20 o
   7   3   0       18.63       19.90      1.63 o
   8   3   0        1.46       -1.30      2.62 o
   0   4   0      249.76      257.08      4.84 o
   1   4   0     1291.59     1367.06     17.25 o
   2   4   0       28.21       29.61      1.45 o
   3   4   0      268.87      235.79      3.46 o
   4   4   0       21.83       18.60      0.88 o
   5   4   0      113.51      123.31      2.41 o
   6   4   0       34.52       28.69      1.65 o
   7   4   0        1.73        2.06      1.14 o
   8   4   0        0.09       -1.48      3.59 o
   1   5   0      524.48      520.34      6.70 o
   2   5   0       23.03       23.81      0.60 o
   3   5   0        0.46        0.93      0.41 o
   4   5   0      271.00      277.66      4.80 o
   5   5   0      176.69      173.80      3.56 o
   6   5   0        0.88       -1.64      1.64 o
   7   5   0       39.45       40.53      2.48 o
   8   5   0       30.56       30.61      2.52 o
   0   6   0     1092.87     1112.60     19.97 o
   1   6   0       10.99       12.78      0.57 o
   2   6   0      424.27      416.06      5.53 o
   3   6   0      116.49      116.35      1.97 o
   4   6   0       94.90       84.19      2.13 o
   5   6   0        0.01       -1.52      1.52 o
   6   6   0       50.04       44.57      2.33 o
   7   6   0        8.77        7.56      1.77 o
   1   7   0        0.02       -0.52      0.61 o
   2   7   0      209.21      192.64      2.78 o
   3   7   0       17.19       14.48      1.11 o
   4   7   0       23.31       22.54      2.36 o
   5   7   0       30.21       22.91      1.67 o
   6   7   0       37.73       33.67      2.16 o
   7   7   0        0.89        1.94      1.58 o
   0   8   0      274.61      273.84      6.40 o
   1   8   0      104.13      107.76      1.64 o
   2   8   0       13.00        8.85      2.66 o
   3   8   0      201.78      200.46      5.59 o
   4   8   0       98.71       96.64      2.89 o
   5   8   0        0.29        0.10      1.21 o
   6   8   0       22.35       23.28      1.98 o
   7   8   0        0.01       -1.96      1.96 o
   1   9   0       47.98       48.41      2.17 o
   2   9   0       37.32       36.78      1.40 o
   3   9   0       84.64       77.02      2.29 o
   4   9   0       10.58        9.83      1.29 o
   5   9   0        0.15       -0.78      1.15 o
   6   9   0        0.01       -0.62      1.32 o
   0  10   0        0.10       -0.49      0.57 o
   1  10   0       80.39       83.10      3.01 o
   2  10   0        2.61        1.51      0.69 o
   3  10   0       20.33       19.91      1.34 o
   4  10   0       32.54       34.47      2.73 o
   5  10   0        0.93       -0.38      1.26 o
   1  11   0       49.74       53.96      2.33 o
   2  11   0       38.16       34.21      2.46 o
   3  11   0       25.54       22.21      1.80 o
   4  11   0        4.35        5.22      1.20 o
   1  12   0        1.82        1.76      0.95 o
   2  12   0        0.32       -1.09      1.27 o
   3  12   0       34.12       35.37      2.85 o
   1   0   1     5951.41     4996.33     51.19 o
   2   0   1      868.75      927.82      8.90 o
   3   0   1      131.35      131.77      1.91 o
   4   0   1     1629.03     1666.87     21.22 o
   5   0   1        1.09       -0.69      0.69 o
   6   0   1       22.19       22.44      1.43 o
   7   0   1      120.56      120.52      2.82 o
   8   0   1        6.51       10.36      2.11 o
   0   1   1        0.13       -0.18      0.18 o
   1   1   1     3224.42     3011.22     22.76 o
   2   1   1      401.65      415.52      2.92 o
   3   1   1      896.04      945.92      8.11 o
   4   1   1      100.73       82.83      1.24 o
   5   1   1      154.12      152.75      1.94 o
   6   1   1       95.52       94.28      1.57 o
   7   1   1       14.65       16.61      0.94 o
   8   1   1       35.08       41.45      1.60 o
   0   2   1      309.33      328.55      8.03 o
   1   2   1    14788.00    11036.50    192.22 o
   2   2   1     2017.87     2035.11     15.36 o
   3   2   1      376.56      418.41      3.42 o
   4   2   1       58.87       57.54      1.23 o
   5   2   1      127.59      116.79      1.63 o
   6   2   1      303.89      318.68      3.56 o
   7   2   1       40.74       44.78      1.30 o
   8   2   1       14.16       13.15      1.21 o
   0   3   1     1466.31     1457.24     21.93 o
   1   3   1     2452.75     2510.45     19.02 o
   2   3   1      387.04      412.67      3.64 o
   3   3   1      311.53      334.84      2.80 o
   4   3   1      247.08      251.75      2.52 o
   5   3   1      168.16      148.61      1.91 o
   6   3   1      104.50      105.80      1.70 o
   7   3   1       57.84       54.84      1.63 o
   8   3   1       25.60       28.36      1.56 o
   0   4   1      330.62      380.19      6.96 o
   1   4   1     1227.64     1191.33     10.05 o
   2   4   1     1188.19     1322.86     10.55 o
   3   4   1      350.95      393.75      3.59 o
   4   4   1        8.99        8.08      0.49 o
   5   4   1       43.84       35.13      0.97 o
   6   4   1       17.98       17.81      0.98 o
   7   4   1       15.54       18.02      1.22 o
   8   4   1       38.84       42.76      1.96 o
   0   5   1       16.30       20.22      0.70 o
   1   5   1       16.41       13.11      0.34 o
   2   5   1      383.46      413.18      3.86 o
   3   5   1       74.20       77.63      0.94 o
   4   5   1       48.52       41.67      0.98 o
   5   5   1       34.24       32.33      1.09 o
   6   5   1       47.43       46.79      1.66 o
   7   5   1        0.28       -0.11      1.01 o
   8   5   1        1.35        1.91      1.23 o
   0   6   1      448.23      436.44      6.54 o
   1   6   1      101.68       91.11      1.46 o
   2   6   1      359.66      365.52      3.47 o
   3   6   1      292.70      296.03      2.95 o
   4   6   1      231.15      208.14      2.73 o
   5   6   1      216.41      220.76      3.70 o
   6   6   1        4.27        4.22      0.96 o
   7   6   1       10.95        8.96      1.30 o
   0   7   1      267.00      264.21      3.51 o
   1   7   1       16.55       18.08      1.16 o
   2   7   1       71.55       65.14      0.90 o
   3   7   1        1.74       -0.67      0.67 o
   4   7   1        7.03        5.43      0.78 o
   5   7   1       15.24       13.61      1.06 o
   6   7   1       40.95       39.97      1.89 o
   7   7   1       10.18       15.31      1.38 o
   0   8   1       82.90       87.68      1.57 o
   1   8   1      195.71      188.53      2.18 o
   2   8   1      225.20      209.72      3.04 o
   3   8   1       14.24       14.15      0.80 o
   4   8   1       72.35       74.41      1.93 o
   5   8   1       12.76        9.77      0.99 o
   6   8   1       10.51        7.38      1.12 o
   7   8   1       18.00       21.71      2.03 o
   0   9   1       24.49       24.23      0.99 o
   1   9   1      121.17      115.20      1.95 o
   2   9   1      146.33      142.10      2.22 o
   3   9   1       81.91       79.91      1.67 o
   4   9   1       65.77       62.18      1.64 o
   5   9   1       23.27       25.67      1.32 o
   6   9   1        0.09       -0.90      0.95 o
   0  10   1       23.63       26.45      1.47 o
   1  10   1       17.57       18.05      0.83 o
   2  10   1       67.61       63.49      1.57 o
   3  10   1       12.95       10.33      0.78 o
   4  10   1        7.46        7.90      0.89 o
   5  10   1       29.51       29.55      1.43 o
   0  11   1       14.70       12.77      1.13 o
   1  11   1        6.77        9.34      0.82 o
   2  11   1       81.36       80.94      1.89 o
   3  11   1       13.31       16.96      0.92 o
   4  11   1        6.90        9.05      0.91 o
   1  12   1       19.20       17.46      1.63 o
   2  12   1        6.58        7.21      1.07 o
   3  12   1        1.58        1.18      2.22 o
   1   0   2      615.07      592.05      6.16 o
   2   0   2      387.09      425.98      4.56 o
   3   0   2      741.05      695.75      8.13 o
   4   0   2       25.35       26.83      2.20 o
   5   0   2      522.88      521.78      7.30 o
   6   0   2      119.42      116.46      2.49 o
   7   0   2        6.45       11.61      1.30 o
   8   0   2        0.06        1.25      1.18 o
   0   1   2      204.28      220.99      7.20 o
   1   1   2     3173.85     3108.73     22.41 o
   2   1   2      791.78      790.90      5.83 o
   3   1   2     2285.44     2322.83     19.42 o
   4   1   2     1067.41     1032.31      9.48 o
   5   1   2      135.40      128.25      1.74 o
   6   1   2       79.84       73.02      1.39 o
   7   1   2       12.84       10.22      0.85 o
   8   1   2        7.43        9.18      1.32 o
   0   2   2      897.04      927.96     10.76 o
   1   2   2     6539.35     5819.27     43.92 o
   2   2   2     2050.90     2220.14     16.74 o
   3   2   2     1409.97     1549.40     11.82 o
   4   2   2      421.52      409.85      3.82 o
   5   2   2      129.11      132.40      1.78 o
   6   2   2       58.06       57.24      1.27 o
   7   2   2       47.05       48.12      1.37 o
   8   2   2        4.08        2.72      0.97 o
   0   3   2     5114.26     4676.24    128.67 o
   1   3   2     1290.01     1358.96     11.41 o
   2   3   2     1432.50     1461.03     13.92 o
   3   3   2      263.65      285.79      2.43 o
   4   3   2      299.56      305.25      2.97 o
   5   3   2       62.57       63.95      1.19 o
   6   3   2      114.01      119.93      1.82 o
   7   3   2       18.85       25.68      1.50 o
   8   3   2        0.46        1.18      1.11 o
   0   4   2      750.14      761.59     11.18 o
   1   4   2      626.11      689.55      5.56 o
   2   4   2      385.07      433.98      3.62 o
   3   4   2      279.99      268.40      2.44 o
   4   4   2      318.92      313.32      3.03 o
   5   4   2      385.39      370.24      3.85 o
   6   4   2       51.48       51.69      1.41 o
   7   4   2       63.07       66.37      1.87 o
   8   4   2        6.72        6.23      1.33 o
   0   5   2     1116.45     1110.42     19.82 o
   1   5   2      201.36      194.75      1.89 o
   2   5   2      103.33       97.99      1.07 o
   3   5   2      162.19      169.37      1.58 o
   4   5   2       66.39       54.94      1.22 o
   5   5   2       14.60       11.00      0.78 o
   6   5   2        4.77        2.00      0.81 o
   7   5   2        1.76        2.18      1.13 o
   8   5   2        8.09       10.50      1.46 o
   0   6   2      395.01      371.33      6.89 o
   1   6   2       29.68       26.04      1.81 o
   2   6   2       30.01       35.42      0.71 o
   3   6   2       88.92       71.66      1.06 o
   4   6   2      413.48      394.22      4.59 o
   5   6   2       52.40       51.83      1.62 o
   6   6   2       20.40       19.45      1.57 o
   7   6   2       13.89       17.36      1.55 o
   0   7   2       56.93       62.60      2.38 o
   1   7   2      307.14      309.25      3.73 o
   2   7   2       70.47       70.46      1.01 o
   3   7   2      396.70      376.96      5.25 o
   4   7   2      140.98      136.45      2.50 o
   5   7   2       20.53       17.26      1.12 o
   6   7   2       26.55       25.91      1.39 o
   7   7   2        9.70       10.13      1.28 o
   0   8   2       11.20       12.75      0.88 o
   1   8   2       58.12       53.37      0.88 o
   2   8   2      165.72      162.82      2.48 o
   3   8   2      141.68      130.94      2.25 o
   4   8   2       35.20       37.10      1.31 o
   5   8   2       33.97       32.32      1.39 o
   6   8   2        4.01        5.72      1.11 o
   7   8   2        4.51        3.89      1.24 o
   0   9   2      112.56      111.33      2.49 o
   1   9   2      108.31      104.40      1.52 o
   2   9   2       73.80       76.50      2.50 o
   3   9   2      137.16      132.91      2.31 o
   4   9   2        2.01       -0.18      0.74 o
   5   9   2       16.04       15.80      1.11 o
   6   9   2       22.45       25.91      1.44 o
   0  10   2        0.16        1.20      0.88 o
   1  10   2      115.96      112.95      2.11 o
   2  10   2        7.01        6.26      0.75 o
   3  10   2       63.27       62.75      1.46 o
   4  10   2       33.56       36.28      1.37 o
   5  10   2        7.59        6.69      1.00 o
   0  11   2       56.80       57.28      2.29 o
   1  11   2       24.17       23.18      0.90 o
   2  11   2       16.20       14.39      1.19 o
   3  11   2       19.87       19.85      0.93 o
   4  11   2        5.04        4.36      0.84 o
   0  12   2        4.94        8.14      1.02 o
   1  12   2        7.71        7.69      1.29 o
   2  12   2        8.15       11.59      1.17 o
   3  12   2       16.39       15.20      1.50 o
   1   0   3     1964.87     2011.42     20.56 o
   2   0   3       42.90       51.92      0.89 o
   3   0   3     4024.51     3982.70     49.61 o
   4   0   3      544.07      622.14      8.38 o
   5   0   3      143.90      130.15      2.49 o
   6   0   3        9.02        6.71      0.96 o
   7   0   3      294.70      304.34      5.10 o
   8   0   3        1.94        2.74      1.19 o
   0   1   3      482.92      529.66      5.55 o
   1   1   3     1157.92     1253.20      9.10 o
   2   1   3      436.83      464.23      3.51 o
   3   1   3      101.15      117.96      1.50 o
   4   1   3       72.87       68.48      1.13 o
   5   1   3      174.21      176.85      2.17 o
   6   1   3       10.86        9.62      0.72 o
   7   1   3       18.74       22.58      1.05 o
   8   1   3        2.66        1.70      1.00 o
   0   2   3    11478.54     8791.31    191.22 o
   1   2   3     4215.54     4017.97     44.41 o
   2   2   3      404.58      387.94      3.43 o
   3   2   3      432.89      449.42      4.17 o
   4   2   3      207.15      206.57      2.17 o
   5   2   3      207.49      193.69      2.32 o
   6   2   3       21.49       18.64      0.85 o
   7   2   3       19.36       21.57      1.06 o
   8   2   3       15.20       20.53      1.29 o
   0   3   3     1110.31     1128.01     14.26 o
   1   3   3       80.32       74.33      0.70 o
   2   3   3      466.62      474.74      4.41 o
   3   3   3      179.01      181.22      1.67 o
   4   3   3       39.40       33.93      0.76 o
   5   3   3       42.90       44.08      1.01 o
   6   3   3      117.24      116.12      1.80 o
   7   3   3       11.55       12.64      1.03 o
   8   3   3       27.25       25.77      1.49 o
   0   4   3     1059.44     1062.13     15.59 o
   1   4   3      552.91      579.05      5.62 o
   2   4   3     1217.91     1166.84     10.45 o
   3   4   3      404.15      453.93      3.89 o
   4   4   3      124.06      137.40      1.73 o
   5   4   3       79.57       76.97      1.33 o
   6   4   3      169.76      164.27      2.58 o
   7   4   3        6.24        7.13      1.08 o
   8   4   3        7.86        4.88      1.28 o
   0   5   3       32.02       36.54      0.83 o
   1   5   3      418.66      435.51      4.29 o
   2   5   3      803.76      784.87      6.71 o
   3   5   3      132.19      131.57      1.38 o
   4   5   3      402.49      381.50      4.40 o
   5   5   3       24.32       21.18      0.92 o
   6   5   3        2.37        2.56      0.79 o
   7   5   3       38.14       42.85      1.84 o
   8   5   3       18.17       18.60      1.58 o
   0   6   3      348.15      367.31      6.90 o
   1   6   3      573.44      617.18      7.12 o
   2   6   3       93.81       97.98      1.03 o
   3   6   3       84.41       80.24      1.08 o
   4   6   3        7.15        4.28      0.67 o
   5   6   3       23.39       21.73      1.16 o
   6   6   3        5.08        6.93      1.32 o
   7   6   3        2.26        4.21      1.17 o
   0   7   3      108.63      112.59      2.52 o
   1   7   3      989.85      998.96     12.49 o
   2   7   3        2.88        3.39      0.38 o
   3   7   3        0.87        0.46      0.66 o
   4   7   3       20.76       19.49      1.05 o
   5   7   3      128.59      122.17      2.49 o
   6   7   3        3.66        3.25      1.05 o
   7   7   3        2.45        1.91      1.15 o
   0   8   3        8.49        6.35      0.85 o
   1   8   3       34.00       37.67      0.76 o
   2   8   3      407.21      389.19      5.28 o
   3   8   3       85.95       84.57      1.73 o
   4   8   3       49.35       45.06      1.42 o
   5   8   3        5.77        6.53      0.93 o
   6   8   3       74.99       77.41      2.15 o
   7   8   3       16.22       20.36      1.50 o
   0   9   3        2.73        3.68      0.96 o
   1   9   3       51.34       53.09      1.11 o
   2   9   3       19.52       18.21      1.02 o
   3   9   3       49.41       43.15      1.28 o
   4   9   3       14.75       12.02      1.15 o
   5   9   3       22.35       24.44      1.29 o
   6   9   3        5.19        5.37      1.11 o
   0  10   3      251.95      240.95      6.87 o
   1  10   3       11.37       12.21      0.73 o
   2  10   3       41.86       43.32      1.37 o
   3  10   3       19.11       16.56      0.93 o
   4  10   3       32.89       31.35      1.50 o
   5  10   3        5.81        7.54      1.02 o
   0  11   3       28.44       26.39      1.79 o
   1  11   3       23.76       25.20      0.97 o
   2  11   3       52.18       52.79      1.52 o
   3  11   3       10.82       10.98      1.04 o
   4  11   3       11.33       11.79      1.01 o
   0  12   3        2.10        0.61      0.98 o
   1  12   3       19.63       19.95      1.19 o
   2  12   3       10.99       13.69      1.16 o
   3  12   3        1.96        1.51      0.87 o
   0   0   4      837.56      848.03     12.40 o
   1   0   4     7025.66     6302.93     64.14 o
   2   0   4      150.61      177.95      2.11 o
   3   0   4       98.86      125.27      4.05 o
   4   0   4        1.82        1.76      0.63 o
   5   0   4        0.62       -0.69      0.69 o
   6   0   4       33.12       37.24      1.84 o
   7   0   4       29.36       33.68      1.79 o
   8   0   4        0.71        2.59      1.22 o
   0   1   4       45.12       59.33      0.81 o
   1   1   4     1027.26      996.28      7.27 o
   2   1   4       73.86       72.47      0.81 o
   3   1   4      111.33      144.98      2.57 o
   4   1   4      669.14      671.15      6.36 o
   5   1   4       46.24       46.98      1.05 o
   6   1   4       15.24       12.88      0.79 o
   7   1   4       81.92       75.99      1.59 o
   8   1   4       13.30       18.17      1.26 o
   0   2   4       79.25       91.56      1.42 o
   1   2   4     9598.97     8430.46     73.92 o
   2   2   4       57.66       56.85      1.40 o
   3   2   4     1265.85     1409.80     12.66 o
   4   2   4      460.03      462.16      4.28 o
   5   2   4      219.29      224.75      2.60 o
   6   2   4       71.16       69.11      1.37 o
   7   2   4        8.15       11.20      0.93 o
   8   2   4       23.68       23.67      1.37 o
   0   3   4      368.23      364.85      3.89 o
   1   3   4     1566.83     1682.51     14.08 o
   2   3   4     1293.67     1347.80     12.04 o
   3   3   4       42.39       53.43      0.78 o
   4   3   4      101.30       99.08      1.30 o
   5   3   4       26.77       26.95      0.86 o
   6   3   4      133.47      128.88      1.90 o
   7   3   4        6.43        8.49      0.98 o
   8   3   4       10.22       12.01      1.36 o
   0   4   4      401.30      474.33      7.10 o
   1   4   4     1855.91     2029.74     19.22 o
   2   4   4     1511.15     1542.83     13.74 o
   3   4   4        1.26        0.01      0.33 o
   4   4   4       93.18       71.79      1.09 o
   5   4   4      228.74      217.94      2.55 o
   6   4   4       25.81       26.67      1.11 o
   7   4   4       30.40       29.80      1.43 o
   8   4   4        2.00        0.35      1.26 o
   0   5   4      765.94      788.50     11.63 o
   1   5   4      304.99      302.37      2.86 o
   2   5   4      499.56      520.02      4.84 o
   3   5   4      181.11      175.65      1.74 o
   4   5   4       28.40       24.40      0.68 o
   5   5   4       35.84       30.58      1.12 o
   6   5   4       12.00        9.25      0.97 o
   7   5   4       25.80       23.72      1.51 o
   8   5   4        1.57       -0.10      1.22 o
   0   6   4     1526.84     1541.22     22.43 o
   1   6   4      634.17      611.27      6.45 o
   2   6   4      179.79      193.24      1.87 o
   3   6   4      460.22      443.08      4.05 o
   4   6   4      132.55      129.77      1.97 o
   5   6   4       66.31       58.98      1.71 o
   6   6   4        9.04        7.11      1.12 o
   7   6   4       71.61       85.67      2.47 o
   0   7   4       45.84       52.91      1.54 o
   1   7   4       40.85       45.47      1.17 o
   2   7   4      115.68      120.69      1.41 o
   3   7   4      129.65      117.72      1.86 o
   4   7   4      195.62      193.60      3.41 o
   5   7   4       18.27       20.31      1.14 o
   6   7   4       27.88       24.95      1.43 o
   7   7   4       19.81       21.91      1.48 o
   0   8   4        3.03        3.35      0.69 o
   1   8   4       43.27       46.19      0.86 o
   2   8   4      217.50      197.09      2.94 o
   3   8   4      135.39      129.24      2.28 o
   4   8   4       18.49       17.96      1.02 o
   5   8   4       16.59       13.91      1.07 o
   6   8   4       29.50       34.92      1.62 o
   0   9   4      205.58      196.54      5.86 o
   1   9   4       33.25       30.55      0.90 o
   2   9   4       44.31       42.75      1.40 o
   3   9   4       10.28        9.44      0.87 o
   4   9   4       37.84       36.85      1.35 o
   5   9   4        7.75        8.77      1.04 o
   6   9   4        6.12        5.65      1.12 o
   0  10   4       45.86       51.12      2.48 o
   1  10   4       68.55       68.79      1.59 o
   2  10   4       85.93       88.40      2.06 o
   3  10   4       31.54       31.12      1.12 o
   4  10   4       21.29       23.59      1.16 o
   5  10   4        2.36        1.25      0.92 o
   0  11   4       24.55       30.17      1.96 o
   1  11   4        5.15        7.57      1.04 o
   2  11   4        6.67        7.10      0.86 o
   3  11   4       29.00       30.86      1.46 o
   4  11   4        3.03        2.00      0.82 o
   0  12   4        1.45        0.21      1.10 o
   1  12   4       18.10       19.18      1.31 o
   2  12   4        4.12        6.84      0.84 o
   3  12   4        1.28       -0.33      0.87 o
   1   0   5       30.35       33.54      0.68 o
   2   0   5      958.76     1044.46     11.90 o
   3   0   5       40.67       36.32      1.18 o
   4   0   5       32.50       27.59      1.10 o
   5   0   5       23.47       23.46      1.14 o
   6   0   5       31.31       30.13      1.89 o
   7   0   5       88.20       93.95      2.79 o
   8   0   5        1.97        2.10      1.33 o
   0   1   5     3021.04     2796.60     26.37 o
   1   1   5      152.25      153.86      1.28 o
   2   1   5      295.47      334.54      2.87 o
   3   1   5       64.51       60.78      0.99 o
   4   1   5      325.50      343.67      3.53 o
   5   1   5      138.70      132.65      1.80 o
   6   1   5      164.71      161.27      2.20 o
   7   1   5       96.38       98.42      1.80 o
   8   1   5        6.62        8.75      1.10 o
   0   2   5     3099.13     3102.21     31.55 o
   1   2   5     1364.50     1513.71     12.02 o
   2   2   5       29.36       31.39      1.52 o
   3   2   5      215.07      211.33      2.24 o
   4   2   5      282.46      284.83      3.02 o
   5   2   5       65.63       71.06      1.28 o
   6   2   5       37.25       32.98      1.34 o
   7   2   5       52.89       56.64      1.53 o
   8   2   5        1.20        2.15      1.02 o
   0   3   5      367.78      368.31      4.31 o
   1   3   5      304.96      304.35      3.10 o
   2   3   5      276.77      295.85      2.89 o
   3   3   5      705.48      662.72      6.17 o
   4   3   5      172.62      152.38      1.74 o
   5   3   5      285.27      262.29      2.95 o
   6   3   5       35.55       37.23      1.19 o
   7   3   5       17.05       16.91      1.11 o
   8   3   5       20.65       18.74      1.43 o
   0   4   5     2231.09     2328.00     29.46 o
   1   4   5     1764.17     1847.16     15.48 o
   2   4   5     1434.45     1486.87     13.27 o
   3   4   5      262.15      286.08      2.92 o
   4   4   5      330.74      326.09      3.18 o
   5   4   5       70.21       69.64      1.30 o
   6   4   5       57.12       56.61      1.52 o
   7   4   5        0.40        1.21      0.99 o
   8   4   5       18.98       24.25      1.76 o
   0   5   5      123.04      137.94      2.39 o
   1   5   5       91.73      109.13      1.28 o
   2   5   5       73.08       69.50      0.87 o
   3   5   5      463.36      464.77      3.81 o
   4   5   5       31.32       26.46      1.00 o
   5   5   5      227.30      216.09      2.98 o
   6   5   5       19.05       22.95      1.14 o
   7   5   5        5.22        4.43      1.16 o
   8   5   5        3.63        4.80      1.34 o
   0   6   5       39.73       40.76      1.34 o
   1   6   5       78.54       73.60      1.07 o
   2   6   5       15.52       12.46      0.47 o
   3   6   5     1265.83     1227.55     10.50 o
   4   6   5      162.35      163.61      2.57 o
   5   6   5       46.71       41.04      1.75 o
   6   6   5        3.22        2.19      0.99 o
   7   6   5       37.29       36.32      1.79 o
   0   7   5      316.65      336.07      5.24 o
   1   7   5       16.50       19.78      0.71 o
   2   7   5      129.62      120.12      1.33 o
   3   7   5        8.20        8.49      0.76 o
   4   7   5       10.06       10.05      1.00 o
   5   7   5        7.49        6.99      0.95 o
   6   7   5       15.43       20.82      1.37 o
   7   7   5        4.36        5.98      1.22 o
   0   8   5       25.24       23.69      0.82 o
   1   8   5      110.56      110.48      1.65 o
   2   8   5      186.35      189.45      2.66 o
   3   8   5       45.34       46.63      1.32 o
   4   8   5       24.86       23.72      1.16 o
   5   8   5        4.92        3.91      0.92 o
   6   8   5        5.82        8.31      1.12 o
   0   9   5        0.85        1.09      1.01 o
   1   9   5       70.45       67.85      1.59 o
   2   9   5       60.47       61.90      1.31 o
   3   9   5      108.28      114.92      2.15 o
   4   9   5      104.99      103.92      2.17 o
   5   9   5        9.79        9.13      1.06 o
   6   9   5        8.16        8.78      1.18 o
   0  10   5        4.78        5.51      1.28 o
   1  10   5       15.40       16.81      0.93 o
   2  10   5       13.20       13.82      1.03 o
   3  10   5       75.98       77.77      1.71 o
   4  10   5       22.49       23.15      1.16 o
   5  10   5        1.98       -0.14      1.09 o
   0  11   5       16.02       15.64      1.63 o
   1  11   5       69.17       71.21      2.25 o
   2  11   5        9.37       11.48      1.03 o
   3  11   5       48.29       52.87      1.81 o
   4  11   5        1.91        2.57      0.83 o
   0  12   5       43.11       42.37      2.48 o
   1  12   5       19.25       22.16      1.82 o
   2  12   5        1.40        2.25      0.81 o
   3  12   5       27.93       29.19      1.52 o
   0   0   6     6151.07     5961.86    104.63 o
   1   0   6      559.60      538.90      5.73 o
   2   0   6     1367.39     1428.05     16.15 o
   3   0   6      323.81      317.21      5.20 o
   4   0   6      261.05      272.79      4.76 o
   5   0   6       24.58       27.23      1.27 o
   6   0   6      105.17      115.38      2.56 o
   7   0   6        0.11       -0.32      1.21 o
   8   0   6        0.75        2.00      1.59 o
   0   1   6     5472.33     5085.16     47.72 o
   1   1   6      108.94      114.94      1.29 o
   2   1   6      358.77      349.48      4.00 o
   3   1   6      439.83      437.64      4.53 o
   4   1   6      186.19      168.88      2.32 o
   5   1   6      335.27      319.83      3.46 o
   6   1   6      127.45      116.32      1.84 o
   7   1   6       22.13       26.76      1.45 o
   8   1   6        4.53        4.79      1.07 o
   0   2   6     1038.83     1067.43     12.07 o
   1   2   6      758.45      816.74      6.96 o
   2   2   6      667.99      708.34      6.13 o
   3   2   6      208.03      223.92      3.57 o
   4   2   6       29.74       27.32      0.98 o
   5   2   6      213.01      197.03      2.39 o
   6   2   6       55.12       46.91      1.22 o
   7   2   6       27.59       27.72      1.18 o
   8   2   6       20.09       28.05      1.41 o
   0   3   6        3.42        4.09      0.32 o
   1   3   6     2093.20     2084.32     21.10 o
   2   3   6      645.47      689.69      6.35 o
   3   3   6      123.52      127.31      1.55 o
   4   3   6       66.10       63.89      1.09 o
   5   3   6       58.19       50.14      1.12 o
   6   3   6       20.89       22.96      1.01 o
   7   3   6       14.30       17.74      1.52 o
   8   3   6        0.98       -0.10      1.11 o
   0   4   6       43.09       40.79      0.87 o
   1   4   6      877.50      946.75      8.04 o
   2   4   6     1687.29     1754.27     14.73 o
   3   4   6      609.81      575.47      5.82 o
   4   4   6      187.62      187.58      2.06 o
   5   4   6      264.67      252.39      2.89 o
   6   4   6       27.61       27.75      1.16 o
   7   4   6       66.80       62.86      1.89 o
   8   4   6        7.55        8.61      1.43 o
   0   5   6      209.03      190.25      3.19 o
   1   5   6     1638.27     1666.24     14.82 o
   2   5   6      191.84      208.99      2.03 o
   3   5   6       10.14       11.13      0.48 o
   4   5   6      184.56      175.45      2.59 o
   5   5   6      193.68      191.43      3.38 o
   6   5   6        3.24        2.53      0.93 o
   7   5   6       21.97       26.53      1.59 o
   8   5   6       15.72       17.02      1.56 o
   0   6   6       77.27       67.09      1.46 o
   1   6   6      571.27      605.93      5.98 o
   2   6   6      452.87      440.57      4.20 o
   3   6   6      596.21      605.90      6.16 o
   4   6   6       81.01       82.71      1.74 o
   5   6   6       35.73       34.53      1.42 o
   6   6   6       70.47       72.21      2.09 o
   7   6   6        3.18        3.79      1.20 o
   0   7   6       59.85       69.83      1.73 o
   1   7   6       28.21       27.86      0.69 o
   2   7   6      829.47      799.18     10.87 o
   3   7   6      144.72      138.76      2.44 o
   4   7   6      135.95      129.74      2.48 o
   5   7   6        2.27        0.19      0.82 o
   6   7   6       11.21        9.74      1.16 o
   7   7   6        6.40        5.56      1.19 o
   0   8   6       53.43       47.94      1.41 o
   1   8   6       32.03       37.37      0.94 o
   2   8   6       85.73       78.83      1.37 o
   3   8   6       12.82       14.82      0.90 o
   4   8   6       55.18       48.65      1.48 o
   5   8   6       40.05       36.85      1.51 o
   6   8   6       11.62        8.50      1.16 o
   0   9   6        0.02        1.16      1.14 o
   1   9   6       16.85       19.64      0.97 o
   2   9   6       95.59       89.70      1.83 o
   3   9   6       89.84       80.30      1.77 o
   4   9   6       32.73       34.78      1.62 o
   5   9   6        4.84        4.30      0.98 o
   6   9   6        5.11        2.51      1.08 o
   0  10   6       26.70       24.54      2.03 o
   1  10   6        4.72        3.51      0.81 o
   2  10   6        1.07        2.35      0.77 o
   3  10   6       37.49       44.04      1.89 o
   4  10   6        2.44        1.33      0.88 o
   5  10   6        4.70        5.56      1.17 o
   0  11   6        2.38        4.01      1.39 o
   1  11   6       58.81       61.10      4.41 o
   2  11   6       29.81       28.71      1.50 o
   3  11   6       13.22       13.44      1.20 o
   4  11   6        0.06        0.47      0.80 o
   0  12   6       28.75       31.89      2.41 o
   1  12   6       51.05       56.76      2.13 o
   2  12   6       13.33       14.42      1.07 o
   3  12   6        6.07       11.39      1.46 o
   1   0   7     1835.54     1952.61     21.91 o
   2   0   7      184.48      235.92      3.42 o
   3   0   7       23.96       25.10      1.20 o
   4   0   7      193.38      173.20      4.25 o
   5   0   7      416.84      418.91      6.14 o
   6   0   7      283.02      291.47      4.79 o
   7   0   7       36.62       35.23      1.71 o
   8   0   7       18.34       18.74      1.83 o
   0   1   7     3320.54     3397.22     37.82 o
   1   1   7      113.47      121.63      1.22 o
   2   1   7      111.98      115.48      1.86 o
   3   1   7      391.49      421.06      4.40 o
   4   1   7      190.43      209.13      2.75 o
   5   1   7       26.10       31.30      1.01 o
   6   1   7       83.91       83.85      1.56 o
   7   1   7       80.76       78.49      1.73 o
   8   1   7       12.10       18.29      1.27 o
   0   2   7      397.51      366.92      4.92 o
   1   2   7     1911.60     1991.78     16.66 o
   2   2   7      833.92      875.06      7.98 o
   3   2   7      181.25      190.64      2.25 o
   4   2   7      542.05      505.49      5.73 o
   5   2   7       26.58       28.92      0.95 o
   6   2   7      243.16      252.34      3.04 o
   7   2   7        5.48        8.03      1.04 o
   8   2   7       48.77       58.35      2.30 o
   0   3   7        5.61        7.97      0.72 o
   1   3   7     1164.85     1201.43     10.78 o
   2   3   7       54.52       55.61      0.81 o
   3   3   7      898.94      874.98      8.06 o
   4   3   7      111.66      102.22      1.57 o
   5   3   7       92.39       83.76      1.44 o
   6   3   7       18.77       18.69      0.94 o
   7   3   7        6.27        4.15      1.09 o
   8   3   7        9.73       10.64      1.27 o
   0   4   7      666.68      731.94     31.51 o
   1   4   7      555.91      565.53      5.00 o
   2   4   7       18.81       22.22      0.58 o
   3   4   7       48.94       54.78      1.21 o
   4   4   7      196.69      196.59      3.15 o
   5   4   7      141.50      143.41      2.12 o
   6   4   7       84.15       82.33      1.80 o
   7   4   7       34.85       39.02      2.02 o
   8   4   7       45.74       57.87      2.29 o
   0   5   7     1111.37     1070.53     15.84 o
   1   5   7      151.40      166.44      1.89 o
   2   5   7      250.55      257.01      2.61 o
   3   5   7       20.13       15.62      0.58 o
   4   5   7        8.36        8.58      0.63 o
   5   5   7        6.94        6.86      1.13 o
   6   5   7       36.85       32.04      1.50 o
   7   5   7        9.93        9.68      1.57 o
   0   6   7       13.31       11.81      0.83 o
   1   6   7      169.76      187.76      2.41 o
   2   6   7      216.70      217.84      2.59 o
   3   6   7      215.94      213.95      3.00 o
   4   6   7        3.96        5.30      0.72 o
   5   6   7       17.69       19.80      1.15 o
   6   6   7       33.43       29.49      1.50 o
   7   6   7        1.73        0.25      1.07 o
   0   7   7      401.98      387.99      7.18 o
   1   7   7        1.43        0.57      0.33 o
   2   7   7      218.19      211.97      3.18 o
   3   7   7       73.04       63.76      1.57 o
   4   7   7       97.70       88.63      2.00 o
   5   7   7       16.57       16.09      1.11 o
   6   7   7       32.12       30.60      1.55 o
   7   7   7        0.73       -0.05      1.09 o
   0   8   7       32.18       33.80      1.29 o
   1   8   7      105.60       97.44      1.72 o
   2   8   7       11.84       11.69      1.29 o
   3   8   7      186.68      185.70      3.37 o
   4   8   7       13.33       14.94      1.03 o
   5   8   7       18.84       18.13      1.31 o
   6   8   7        5.14        4.85      1.08 o
   0   9   7      220.87      228.38      4.64 o
   1   9   7       62.35       61.67      1.61 o
   2   9   7        0.06        0.24      0.55 o
   3   9   7       79.07       71.59      1.68 o
   4   9   7       26.45       24.57      1.23 o
   5   9   7        1.12       -0.29      0.89 o
   6   9   7        0.35       -0.24      1.09 o
   0  10   7        7.33        9.52      1.58 o
   1  10   7       29.00       33.11      1.25 o
   2  10   7       16.86       20.96      1.32 o
   3  10   7       23.69       23.38      1.10 o
   4  10   7        3.39        3.12      0.87 o
   5  10   7       16.47       16.05      1.28 o
   0  11   7       90.13       87.05      3.73 o
   1  11   7       10.64       11.04      1.05 o
   2  11   7       16.22       15.78      1.11 o
   3  11   7        0.94        1.92      0.95 o
   4  11   7       11.32       13.17      1.83 o
   0  12   7       24.68       27.51      2.43 o
   1  12   7       30.73       37.79      1.92 o
   2  12   7       40.61       42.67      1.63 o
   0   0   8      405.34      482.20      9.40 o
   1   0   8      178.07      195.21      2.58 o
   2   0   8      798.88      825.81     12.39 o
   3   0   8       55.05       57.28      1.62 o
   4   0   8      122.24      120.54      2.63 o
   5   0   8      123.52      120.92      2.85 o
   6   0   8       31.82       33.10      1.62 o
   7   0   8        5.51        7.75      1.23 o
   8   0   8        5.92        3.93      1.48 o
   0   1   8     1150.03     1310.64     19.15 o
   1   1   8     1307.75     1389.02     12.44 o
   2   1   8     1259.37     1340.26     12.06 o
   3   1   8     1372.42     1376.97     14.40 o
   4   1   8       62.82       57.15      1.25 o
   5   1   8       77.90       73.54      1.55 o
   6   1   8       79.52       78.83      1.53 o
   7   1   8        7.86        9.58      0.92 o
   8   1   8       12.89       11.32      1.17 o
   0   2   8     1544.25     1638.67     20.65 o
   1   2   8        5.99        4.97      0.32 o
   2   2   8      229.03      243.40      2.93 o
   3   2   8      193.92      181.94      2.21 o
   4   2   8      281.12      283.19      3.53 o
   5   2   8      280.02      266.56      3.04 o
   6   2   8      117.78      117.74      1.87 o
   7   2   8        2.34        1.71      0.79 o
   8   2   8        8.96       13.20      1.37 o
   0   3   8      343.17      302.99      4.87 o
   1   3   8      361.05      399.91      3.90 o
   2   3   8      667.72      696.13      6.45 o
   3   3   8       61.12       58.10      1.06 o
   4   3   8      198.96      212.79      2.63 o
   5   3   8      214.54      193.37      2.41 o
   6   3   8       24.80       26.43      1.03 o
   7   3   8       21.51       23.18      1.35 o
   8   3   8        0.10        0.06      1.11 o
   0   4   8     1552.52     1768.97     22.26 o
   1   4   8       23.54       25.25      0.67 o
   2   4   8      985.04     1033.73      8.86 o
   3   4   8      297.03      288.12      3.66 o
   4   4   8      482.29      468.95      5.41 o
   5   4   8      270.67      261.97      3.23 o
   6   4   8        2.62        2.50      0.85 o
   7   4   8       31.67       37.53      2.34 o
   8   4   8        6.04        9.07      1.45 o
   0   5   8       30.48       34.40      0.87 o
   1   5   8       58.30       62.11      1.24 o
   2   5   8      572.39      585.80      5.51 o
   3   5   8      127.72      128.90      1.62 o
   4   5   8       15.88       16.83      0.91 o
   5   5   8      114.97      112.85      2.19 o
   6   5   8       18.17       15.42      1.22 o
   7   5   8       16.34       14.86      1.55 o
   0   6   8      317.56      322.34      5.21 o
   1   6   8      246.68      238.56      2.44 o
   2   6   8      275.82      296.53      3.01 o
   3   6   8        7.55        9.35      0.82 o
   4   6   8      106.79       91.34      1.83 o
   5   6   8        2.91        1.65      0.86 o
   6   6   8       86.84       83.86      2.29 o
   7   6   8       30.21       35.38      2.16 o
   0   7   8       18.35       21.46      0.99 o
   1   7   8       11.64       13.74      1.16 o
   2   7   8       24.55       25.25      0.98 o
   3   7   8      206.44      200.44      3.76 o
   4   7   8       22.02       18.77      1.16 o
   5   7   8        9.54        9.97      1.05 o
   6   7   8        4.54        6.28      1.13 o
   7   7   8       12.53       11.51      1.36 o
   0   8   8       11.65       10.93      3.11 o
   1   8   8       87.25       88.49      1.95 o
   2   8   8       41.57       40.69      1.83 o
   3   8   8       47.11       43.25      1.36 o
   4   8   8       90.52       85.78      2.01 o
   5   8   8       26.78       27.19      1.41 o
   6   8   8       35.36       38.46      1.72 o
   0   9   8       90.30      116.99      4.32 o
   1   9   8      147.76      147.12      3.67 o
   2   9   8       44.25       44.07      1.22 o
   3   9   8       24.51       26.47      1.17 o
   4   9   8        1.90        1.27      0.82 o
   5   9   8       17.54       16.63      1.30 o
   0  10   8       84.15       85.48      3.80 o
   1  10   8       27.59       24.24      1.16 o
   2  10   8       36.71       40.57      1.54 o
   3  10   8       45.29       47.44      1.45 o
   4  10   8       26.34       25.29      1.30 o
   5  10   8        1.43        1.54      0.98 o
   0  11   8        0.14       -0.57      1.44 o
   1  11   8       22.99       24.42      1.85 o
   2  11   8        5.34        7.70      1.26 o
   3  11   8       16.31       18.61      1.33 o
   4  11   8       24.08       24.84      1.30 o
   0  12   8        7.08        7.47      1.73 o
   1  12   8        6.52        7.75      1.29 o
   2  12   8       27.08       32.92      1.69 o
   1   0   9        0.16        1.53      0.61 o
   2   0   9       83.36       78.49      1.81 o
   3   0   9     1672.45     1751.11     25.74 o
   4   0   9        6.42        3.28      0.83 o
   5   0   9       86.49       88.79      2.46 o
   6   0   9        0.57       -0.89      0.89 o
   7   0   9       18.03       16.33      1.35 o
   8   0   9        1.16       -2.08      2.33 o
   0   1   9       67.66       85.48      2.18 o
   1   1   9      170.79      155.48      1.73 o
   2   1   9      129.44      139.10      1.75 o
   3   1   9       12.75       11.17      0.63 o
   4   1   9      152.03      133.02      2.04 o
   5   1   9      157.28      152.45      2.37 o
   6   1   9       49.55       41.64      1.23 o
   7   1   9       36.38       42.78      1.43 o
   8   1   9        2.13        1.96      1.09 o
   0   2   9       25.88       39.12      1.48 o
   1   2   9     1408.46     1599.43     14.31 o
   2   2   9      134.30      133.43      2.01 o
   3   2   9      118.67      104.53      1.52 o
   4   2   9       71.41       57.55      1.28 o
   5   2   9       44.63       42.38      1.31 o
   6   2   9       71.50       69.82      1.46 o
   7   2   9        8.96        7.84      0.89 o
   8   2   9       23.63       31.47      1.66 o
   0   3   9       50.33       63.79      1.37 o
   1   3   9      177.77      174.54      1.79 o
   2   3   9      157.06      139.40      1.64 o
   3   3   9       62.70       69.34      1.18 o
   4   3   9      557.08      537.98      6.13 o
   5   3   9      178.46      177.07      2.64 o
   6   3   9       33.99       30.76      1.16 o
   7   3   9        9.68        6.97      1.10 o
   8   3   9       14.65       17.50      1.54 o
   0   4   9     2052.04     2025.07     34.57 o
   1   4   9      355.61      386.54      4.27 o
   2   4   9      103.70      106.35      1.93 o
   3   4   9       10.21       12.15      0.56 o
   4   4   9      669.73      664.37      7.39 o
   5   4   9       32.24       30.50      1.06 o
   6   4   9       37.88       37.35      1.47 o
   7   4   9       28.57       32.95      1.74 o
   0   5   9      106.35      111.63      1.87 o
   1   5   9      221.46      233.77      2.27 o
   2   5   9      178.20      175.04      2.10 o
   3   5   9       46.57       47.44      1.01 o
   4   5   9      299.93      295.28      4.67 o
   5   5   9       11.84       11.85      0.97 o
   6   5   9        0.28       -0.03      0.92 o
   7   5   9        3.92        5.30      1.23 o
   0   6   9       18.09       21.07      1.03 o
   1   6   9       36.11       35.17      1.21 o
   2   6   9      206.77      212.28      2.46 o
   3   6   9      283.25      283.95      4.32 o
   4   6   9       26.54       25.27      1.25 o
   5   6   9       10.88       11.25      1.06 o
   6   6   9       48.53       47.80      2.69 o
   7   6   9        4.23        0.97      1.41 o
   0   7   9       12.81       11.08      0.91 o
   1   7   9      152.87      153.98      2.52 o
   2   7   9       27.85       27.61      1.59 o
   3   7   9       97.65       96.26      2.34 o
   4   7   9       23.80       22.11      1.18 o
   5   7   9       70.12       69.68      1.95 o
   6   7   9       22.08       24.89      1.48 o
   1   8   9       18.90       14.23      1.21 o
   2   8   9       43.86       40.06      1.42 o
   3   8   9       27.33       27.77      1.38 o
   4   8   9       66.66       57.77      1.68 o
   5   8   9        5.36        6.10      0.99 o
   6   8   9        0.97        1.79      1.05 o
   0   9   9       48.64       45.51      2.79 o
   1   9   9       19.71       20.24      1.49 o
   2   9   9       34.81       33.54      1.32 o
   3   9   9      104.92       99.21      2.09 o
   4   9   9       21.02       23.58      1.23 o
   5   9   9       15.02       15.69      1.23 o
   0  10   9       24.30       34.29      2.63 o
   1  10   9       22.91       20.65      1.14 o
   2  10   9       13.28       10.84      1.27 o
   3  10   9       19.87       19.33      1.08 o
   4  10   9       56.16       52.43      1.71 o
   0  11   9        0.38       -0.18      1.53 o
   1  11   9       11.69       11.76      1.08 o
   2  11   9       43.04       49.75      1.80 o
   3  11   9       40.40       41.11      1.82 o
   0  12   9       26.04       26.22      2.68 o
   1  12   9        5.95        7.79      1.31 o
   2  12   9        0.74        3.49      1.47 o
   0   0  10      158.44      192.60      5.87 o
   1   0  10      487.62      454.95      7.15 o
   2   0  10      856.81     1012.64     15.18 o
   3   0  10        9.02        6.92      0.80 o
   4   0  10      517.30      496.82      8.11 o
   5   0  10        0.07       -0.02      0.88 o
   6   0  10        0.15        1.02      0.97 o
   7   0  10       71.17       76.06      2.38 o
   8   0  10       12.69       13.99      1.70 o
   0   1  10     2042.80     2178.69     31.63 o
   1   1  10      210.04      221.66      2.34 o
   2   1  10       18.84       16.04      0.65 o
   3   1  10      453.95      481.49      6.74 o
   4   1  10        5.19        5.76      0.64 o
   5   1  10       83.26       77.38      1.65 o
   6   1  10       20.08       19.14      0.93 o
   7   1  10        3.73        2.00      0.86 o
   8   1  10        5.52        7.23      1.32 o
   0   2  10     1185.08     1257.75     22.65 o
   1   2  10     2520.72     2558.25     24.27 o
   2   2  10      554.78      590.42      5.99 o
   3   2  10       26.58       33.80      0.95 o
   4   2  10       81.89       86.45      1.64 o
   5   2  10      453.58      466.42      5.59 o
   6   2  10       33.76       31.69      1.18 o
   7   2  10        2.07        0.21      0.89 o
   8   2  10        2.53        0.27      1.10 o
   0   3  10     1692.24     1702.57     24.86 o
   1   3  10        9.89        8.93      0.43 o
   2   3  10      748.82      731.06      6.83 o
   3   3  10       14.70       14.16      0.65 o
   4   3  10       56.90       55.81      1.34 o
   5   3  10       35.26       26.44      1.26 o
   6   3  10       80.28       82.41      1.67 o
   7   3  10        7.10        9.65      1.15 o
   8   3  10       12.32       16.21      1.60 o
   0   4  10      542.25      601.10      9.28 o
   1   4  10      145.73      151.99      1.76 o
   2   4  10       31.86       32.48      1.19 o
   3   4  10      291.08      267.98      3.21 o
   4   4  10       42.69       44.33      1.28 o
   5   4  10       10.18       11.62      1.01 o
   6   4  10       27.54       23.34      1.84 o
   7   4  10       12.34       20.19      2.04 o
   0   5  10      102.62      104.78      2.02 o
   1   5  10      154.91      154.72      1.67 o
   2   5  10      437.78      443.99      5.86 o
   3   5  10      291.84      282.58      3.84 o
   4   5  10      164.99      148.27      2.83 o
   5   5  10        9.65       11.48      0.96 o
   6   5  10       63.51       63.71      2.06 o
   7   5  10       30.23       34.27      1.79 o
   0   6  10       70.30       72.24      1.80 o
   1   6  10      169.25      174.53      3.27 o
   2   6  10      227.91      241.24      3.75 o
   3   6  10       36.38       38.12      1.36 o
   4   6  10       21.38       20.17      1.28 o
   5   6  10        5.54        5.06      0.96 o
   6   6  10       59.94       64.69      2.08 o
   7   6  10       13.50       14.89      1.47 o
   0   7  10       44.64       45.90      2.24 o
   1   7  10       84.95       85.15      2.63 o
   2   7  10       16.12       16.52      1.64 o
   3   7  10      191.10      178.16      3.55 o
   4   7  10       28.48       26.05      1.48 o
   5   7  10       29.07       29.46      1.46 o
   6   7  10        2.68        1.85      1.01 o
   0   8  10       67.38       68.29      3.33 o
   1   8  10       38.81       38.82      1.90 o
   2   8  10       16.37       16.79      1.07 o
   3   8  10       21.45       18.48      1.49 o
   4   8  10       55.29       51.84      1.87 o
   5   8  10       13.76       12.81      1.15 o
   6   8  10       13.04       17.46      1.38 o
   0   9  10       99.18      100.24      4.28 o
   1   9  10       67.32       68.22      2.49 o
   2   9  10       29.34       28.52      1.88 o
   3   9  10        8.00        8.67      0.91 o
   4   9  10       47.76       43.87      1.57 o
   5   9  10        3.41        4.28      1.02 o
   0  10  10      174.33      179.45      6.31 o
   1  10  10        1.24        0.05      1.04 o
   2  10  10       88.45       85.50      2.27 o
   3  10  10       38.19       39.93      1.42 o
   4  10  10       38.26       39.49      1.57 o
   0  11  10        3.40        1.02      1.61 o
   1  11  10        5.95        7.48      1.35 o
   2  11  10       17.25       21.30      1.89 o
   3  11  10        0.11        1.13      1.03 o
   0  12  10        0.15       -0.90      1.67 o
   1  12  10       22.56       26.00      1.87 o
   1   0  11        5.28        2.08      0.59 o
   2   0  11      262.90      307.16      5.19 o
   3   0  11       44.91       45.03      1.54 o
   4   0  11      132.55      147.17      3.18 o
   5   0  11        0.44        0.52      1.02 o
   6   0  11      207.00      212.63      3.94 o
   7   0  11       47.30       42.79      1.94 o
   8   0  11        0.23       -1.13      1.29 o
   0   1  11      705.18      673.03     10.30 o
   1   1  11      754.70      780.18      8.38 o
   2   1  11       90.93       93.83      1.51 o
   3   1  11       19.54       16.54      0.74 o
   4   1  11      523.76      537.63      6.20 o
   5   1  11       25.00       23.32      1.05 o
   6   1  11       30.79       32.51      1.13 o
   7   1  11       14.71       13.78      1.04 o
   8   1  11        6.79        6.50      1.25 o
   0   2  11      652.70      680.16     12.67 o
   1   2  11      139.44      154.68      1.93 o
   2   2  11      152.84      153.94      1.97 o
   3   2  11       65.63       60.93      1.28 o
   4   2  11      557.49      525.52      6.07 o
   5   2  11        7.50        9.00      0.98 o
   6   2  11       28.70       29.00      1.14 o
   7   2  11       14.91       18.81      1.22 o
   8   2  11        0.53       -0.78      1.03 o
   0   3  11      241.28      260.69     10.30 o
   1   3  11      326.12      321.31      3.25 o
   2   3  11       76.63       77.94      1.18 o
   3   3  11      247.28      248.42      3.01 o
   4   3  11       16.46       13.88      0.83 o
   5   3  11      137.26      129.86      2.45 o
   6   3  11        9.59        7.80      0.82 o
   7   3  11        7.52        5.28      1.18 o
   0   4  11      421.66      280.27      7.83 o
   1   4  11      493.94      507.06      5.63 o
   2   4  11       34.92       31.20      0.76 o
   3   4  11       32.56       31.89      1.03 o
   4   4  11      467.48      465.43      6.03 o
   5   4  11      153.67      148.25      4.45 o
   6   4  11        1.45        0.38      0.86 o
   7   4  11       34.62       43.75      2.04 o
   0   5  11      115.88      126.40      2.49 o
   1   5  11      201.10      184.24      2.62 o
   2   5  11      200.73      207.86      2.31 o
   3   5  11        0.14       -0.21      0.61 o
   4   5  11        4.13        3.49      0.89 o
   5   5  11       70.24       66.98      2.12 o
   6   5  11        4.04        2.91      1.47 o
   7   5  11        9.98       10.31      1.34 o
   0   6  11        4.67        4.19      0.74 o
   1   6  11      146.91      135.46      2.81 o
   2   6  11      176.10      165.40      2.85 o
   3   6  11      115.34      111.19      2.31 o
   4   6  11       48.16       49.23      3.46 o
   5   6  11        9.33        7.23      1.00 o
   6   6  11       42.33       45.80      3.20 o
   7   6  11       32.74       30.80      1.73 o
   1   7  11       49.31       47.43      3.78 o
   2   7  11      193.17      185.54      3.60 o
   3   7  11       33.18       32.53      1.52 o
   4   7  11       26.82       28.03      1.59 o
   5   7  11       10.04        8.66      2.00 o
   6   7  11        2.97        2.71      1.10 o
   0   8  11       12.93       12.64      1.85 o
   1   8  11      151.86      144.33      3.82 o
   2   8  11       41.09       42.23      1.58 o
   3   8  11       95.71       91.22      2.36 o
   4   8  11      112.03      117.02      2.92 o
   5   8  11        7.33       10.59      1.12 o
   6   8  11       12.14        9.05      1.23 o
   0   9  11        2.23        1.59      1.47 o
   1   9  11       15.81       16.28      1.49 o
   2   9  11        1.66        1.42      1.35 o
   3   9  11       54.19       53.24      2.09 o
   4   9  11       14.16       14.06      1.12 o
   5   9  11        4.99        5.44      1.08 o
   0  10  11       36.42       40.76      3.03 o
   1  10  11       12.22       15.23      2.10 o
   2  10  11       47.63       48.67      2.37 o
   3  10  11        2.75        2.44      0.85 o
   4  10  11        0.13        0.51      0.87 o
   0  11  11       10.25        9.93      2.01 o
   1  11  11        7.23        7.27      0.96 o
   2  11  11        0.77        1.57      0.98 o
   3  11  11       17.60       22.14      1.52 o
   0   0  12       34.57       29.72      2.09 o
   1   0  12      140.58      155.59      3.01 o
   2   0  12      225.54      233.76      4.21 o
   3   0  12      152.45      152.05      3.50 o
   4   0  12       80.76       79.76      2.29 o
   5   0  12      142.68      134.83      3.27 o
   6   0  12      166.59      163.60      3.93 o
   7   0  12       21.00       19.93      1.76 o
   0   1  12      113.93      151.27      3.59 o
   1   1  12      720.92      744.99      8.85 o
   2   1  12      627.85      622.16      6.89 o
   3   1  12      251.59      256.89      3.29 o
   4   1  12       49.51       54.60      1.38 o
   5   1  12       47.78       50.16      1.42 o
   6   1  12        0.60       -0.79      0.79 o
   7   1  12        9.82       10.08      0.99 o
   0   2  12      258.03      262.48      4.52 o
   1   2  12      413.82      427.32      4.51 o
   2   2  12       21.36       21.72      0.79 o
   3   2  12      200.69      208.42      2.79 o
   4   2  12      156.26      149.62      2.34 o
   5   2  12      264.58      263.17      3.60 o
   6   2  12       12.10       14.40      1.12 o
   7   2  12       12.69       14.17      1.27 o
   0   3  12       80.01       78.40      2.27 o
   1   3  12      134.01      122.45      1.69 o
   2   3  12      107.27      118.28      1.67 o
   3   3  12      385.69      393.74      4.68 o
   4   3  12       95.60       84.94      1.68 o
   5   3  12       85.36       86.45      1.98 o
   6   3  12        2.50        1.78      0.85 o
   7   3  12        3.18        1.30      1.05 o
   0   4  12        1.56        2.39      0.66 o
   1   4  12      143.56      149.79      1.92 o
   2   4  12      112.26      115.49      1.54 o
   3   4  12      695.45      665.13      7.41 o
   4   4  12      136.56      134.07      2.43 o
   5   4  12       56.63       61.87      1.98 o
   6   4  12        8.01        6.32      1.06 o
   7   4  12        3.36        2.54      1.90 o
   0   5  12       72.91       68.83      2.85 o
   1   5  12      456.45      459.96      5.19 o
   2   5  12      113.66      109.17      2.11 o
   3   5  12       76.16       70.60      1.83 o
   4   5  12      101.22       92.73      2.68 o
   5   5  12        8.94        9.18      1.10 o
   6   5  12        4.93        4.03      1.12 o
   7   5  12        1.82        2.57      1.19 o
   0   6  12        0.45       -0.01      1.33 o
   1   6  12       28.89       32.35      1.82 o
   2   6  12      203.27      205.71      3.41 o
   3   6  12      148.71      147.37      2.81 o
   4   6  12       21.92       19.80      1.80 o
   5   6  12       90.47       82.64      2.58 o
   6   6  12       43.04       50.96      1.96 o
   0   7  12      106.89      131.50      3.54 o
   1   7  12      108.10      101.87      3.06 o
   2   7  12      179.01      177.94      3.56 o
   3   7  12       60.33       54.52      1.88 o
   4   7  12       85.37       81.99      2.41 o
   5   7  12        2.02        0.20      1.23 o
   6   7  12        6.90        6.03      1.18 o
   0   8  12      135.23      145.25      5.59 o
   1   8  12      144.63      144.10      3.95 o
   2   8  12       40.33       36.06      1.56 o
   3   8  12       38.96       36.99      1.66 o
   4   8  12        0.52        0.57      1.09 o
   5   8  12       12.06       14.74      1.23 o
   0   9  12       10.36        7.33      1.82 o
   1   9  12        9.68       11.85      2.53 o
   2   9  12       39.72       40.89      2.15 o
   3   9  12       19.03       18.88      1.32 o
   4   9  12        2.38        3.26      0.93 o
   5   9  12        2.36        0.15      0.93 o
   0  10  12        9.58       10.08      2.10 o
   1  10  12        9.95       11.53      2.13 o
   2  10  12        5.99        7.46      1.47 o
   3  10  12       69.55       73.42      1.93 o
   4  10  12        6.11        5.67      1.01 o
   0  11  12       11.96       13.87      2.28 o
   1  11  12       20.81       21.68      1.72 o
   2  11  12        9.91       11.57      1.33 o
   1   0  13      141.30      151.65      3.03 o
   2   0  13      463.30      478.89      7.77 o
   3   0  13       77.56       68.13      2.00 o
   4   0  13       40.90       32.96      3.01 o
   5   0  13       13.58       11.90      1.37 o
   6   0  13        1.06        0.37      1.29 o
   7   0  13        0.00       -1.16      1.16 o
   0   1  13      777.33      781.02     27.96 o
   1   1  13      125.49      118.94      1.82 o
   2   1  13       49.65       54.35      1.22 o
   3   1  13       78.55       69.63      1.44 o
   4   1  13      109.89      100.14      1.86 o
   5   1  13       13.99       11.37      0.93 o
   6   1  13        2.64        1.81      0.96 o
   7   1  13        5.53        6.03      1.07 o
   0   2  13      295.76      266.16      5.70 o
   1   2  13      297.00      288.37      5.97 o
   2   2  13      138.16      139.44      2.07 o
   3   2  13       72.14       68.40      1.90 o
   4   2  13      115.07      108.40      1.95 o
   5   2  13       68.07       63.80      1.62 o
   6   2  13        9.26        6.57      1.03 o
   7   2  13       17.33       18.25      1.35 o
   0   3  13       38.66       47.65      1.53 o
   1   3  13      189.25      175.78      2.20 o
   2   3  13      210.64      215.38      2.85 o
   3   3  13      438.96      419.43      4.99 o
   4   3  13        1.48        0.15      0.70 o
   5   3  13       82.94       79.74      1.94 o
   6   3  13        2.97        1.56      1.06 o
   7   3  13       10.41        9.96      1.23 o
   0   4  13      240.13      234.13      5.99 o
   1   4  13      188.43      185.37      2.47 o
   2   4  13      100.80       91.50      1.60 o
   3   4  13        3.76        2.68      0.82 o
   4   4  13       43.68       43.78      1.44 o
   5   4  13        1.33        0.65      0.91 o
   6   4  13        1.77       -0.82      0.89 o
   7   4  13       12.12       15.77      1.47 o
   0   5  13      619.37      458.26     12.35 o
   1   5  13       39.75       34.28      1.44 o
   2   5  13      115.50      107.18      2.23 o
   3   5  13      174.61      168.89      3.11 o
   4   5  13      118.30      112.70      2.51 o
   5   5  13       22.78       23.49      1.59 o
   6   5  13       35.13       32.68      1.67 o
   7   5  13        1.50        2.21      2.53 o
   0   6  13       42.02       49.46      3.07 o
   1   6  13      102.75      107.42      3.24 o
   2   6  13      106.88       96.01      2.42 o
   3   6  13      180.87      175.85      3.70 o
   4   6  13       92.02       95.49      2.67 o
   5   6  13       29.16       25.78      1.68 o
   6   6  13        1.28        2.29      1.04 o
   0   7  13      145.31      146.09      5.61 o
   1   7  13       35.90       34.54      1.95 o
   2   7  13       43.09       43.91      1.72 o
   3   7  13      126.18      124.33      2.97 o
   4   7  13       25.67       24.48      2.51 o
   5   7  13       11.51       11.17      1.16 o
   6   7  13       20.78       23.27      1.49 o
   0   8  13        9.71       13.35      2.12 o
   1   8  13      173.38      170.57      4.47 o
   2   8  13       56.88       54.68      2.39 o
   3   8  13       36.70       36.74      1.74 o
   4   8  13       11.88       16.52      3.07 o
   5   8  13       17.61       19.13      1.83 o
   0   9  13       14.14       15.32      2.18 o
   1   9  13       32.83       30.46      1.97 o
   2   9  13        6.96        6.04      1.43 o
   3   9  13       40.85       45.12      1.85 o
   4   9  13        4.19        4.18      0.97 o
   0  10  13        0.11       -1.59      1.70 o
   1  10  13       35.03       33.94      2.86 o
   2  10  13       13.31       14.67      1.69 o
   3  10  13       28.30       23.45      2.21 o
   0  11  13        0.15        0.46      1.85 o
   1  11  13        4.20        3.71      1.40 o
   2  11  13        2.26        1.79      1.02 o
   0   0  14      976.49      973.72     25.62 o
   1   0  14      536.37      521.74     10.28 o
   2   0  14      116.50      108.80      3.05 o
   3   0  14      369.00      337.33      5.93 o
   4   0  14       11.69       10.53      1.19 o
   5   0  14        3.99        1.72      1.15 o
   6   0  14       35.25       40.52      2.07 o
   7   0  14       17.02       10.76      1.56 o
   0   1  14      595.93      612.79     11.83 o
   1   1  14      286.30      282.64      3.52 o
   2   1  14       12.38        9.40      0.66 o
   3   1  14      172.23      165.61      2.47 o
   4   1  14      217.25      198.47      2.89 o
   5   1  14       51.90       52.51      1.55 o
   6   1  14        7.85        8.54      1.10 o
   7   1  14        6.94        7.16      1.03 o
   0   2  14      104.51      101.99      3.73 o
   1   2  14       84.84       80.37      1.49 o
   2   2  14       11.13       14.46      0.75 o
   3   2  14      135.80      136.21      2.17 o
   4   2  14      249.59      240.51      3.32 o
   5   2  14       25.11       26.93      1.30 o
   6   2  14       11.36       11.13      1.12 o
   7   2  14       32.84       30.74      1.60 o
   0   3  14       43.84       38.21      1.47 o
   1   3  14      777.40      799.32      8.71 o
   2   3  14      188.13      177.71      2.51 o
   3   3  14       77.08       83.12      1.64 o
   4   3  14       41.65       45.58      1.44 o
   5   3  14       57.96       53.30      1.70 o
   6   3  14        8.94       12.61      1.81 o
   7   3  14        2.04        2.36      1.06 o
   0   4  14      299.68      308.23      6.43 o
   1   4  14      167.34      160.78      2.52 o
   2   4  14      558.32      510.72      5.87 o
   3   4  14       50.76       39.79      1.36 o
   4   4  14        9.80       10.93      1.06 o
   5   4  14       10.70       11.34      1.18 o
   6   4  14        8.76        7.01      1.25 o
   7   4  14        2.50        0.78      1.19 o
   0   5  14        9.26        5.96      1.82 o
   1   5  14       28.65       27.18      1.87 o
   2   5  14      265.75      251.59      4.08 o
   3   5  14       33.31       27.65      1.36 o
   4   5  14       14.66       16.32      1.18 o
   5   5  14       36.59       37.88      1.94 o
   6   5  14        0.53       -1.64      1.65 o
   0   6  14      762.67      738.97     20.30 o
   1   6  14       49.91       52.40      2.46 o
   2   6  14       12.60       10.86      1.12 o
   3   6  14       59.04       50.63      1.91 o
   4   6  14       27.73       26.92      1.59 o
   5   6  14       14.63       15.75      1.53 o
   6   6  14        2.50        2.69      1.09 o
   0   7  14        0.43        0.94      1.48 o
   1   7  14        5.84        5.17      1.30 o
   2   7  14        7.98        8.95      1.07 o
   3   7  14       10.32       12.44      1.27 o
   4   7  14       12.50       12.99      1.36 o
   5   7  14       12.61       14.02      1.48 o
   0   8  14        0.12        1.85      1.70 o
   1   8  14       55.02       57.31      2.55 o
   2   8  14       11.93       12.26      1.58 o
   3   8  14       67.83       62.86      2.15 o
   4   8  14       42.44       39.38      2.86 o
   5   8  14       26.49       29.07      1.56 o
   0   9  14        4.48        3.88      1.85 o
   1   9  14       35.63       37.77      2.23 o
   2   9  14       31.05       32.03      2.15 o
   3   9  14        7.42        7.12      1.17 o
   4   9  14        9.52       10.10      1.37 o
   0  10  14        1.30        0.90      1.78 o
   1  10  14       25.55       26.47      2.78 o
   2  10  14       16.08       18.95      1.87 o
   3  10  14        4.64        4.08      1.51 o
   0  11  14       40.90       44.11      3.44 o
   1  11  14        2.09        1.27      1.36 o
   1   0  15      243.76      228.45      5.48 o
   2   0  15        7.45        8.31      0.95 o
   3   0  15      784.52      746.11     11.84 o
   4   0  15       60.38       57.21      2.08 o
   5   0  15      219.91      221.37      4.67 o
   6   0  15       59.51       49.30      2.75 o
   7   0  15        3.32        2.70      1.37 o
   0   1  15      329.27      350.44      7.35 o
   1   1  15       18.52       18.57      0.87 o
   2   1  15      148.81      135.03      2.12 o
   3   1  15       19.52       17.75      0.92 o
   4   1  15       33.81       27.82      1.15 o
   5   1  15       28.36       30.52      1.25 o
   6   1  15       34.35       33.99      1.58 o
   7   1  15       16.09       21.82      1.41 o
   0   2  15      637.36      609.93     11.87 o
   1   2  15      134.04      135.75      2.30 o
   2   2  15       20.66       19.93      0.86 o
   3   2  15      227.27      214.57      3.01 o
   4   2  15      222.11      212.80      3.10 o
   5   2  15       11.31       13.36      1.11 o
   6   2  15       11.48       12.60      1.50 o
   7   2  15        2.26        0.52      1.06 o
   0   3  15      109.81      106.63      3.19 o
   1   3  15       99.24      102.19      1.93 o
   2   3  15      100.72       93.20      1.70 o
   3   3  15       59.15       53.49      1.35 o
   4   3  15       54.44       60.58      1.70 o
   5   3  15        9.92       11.00      1.19 o
   6   3  15        7.25        7.85      1.29 o
   7   3  15       14.29       14.64      1.41 o
   0   4  15       46.55       47.10      2.05 o
   1   4  15       84.00       86.88      2.05 o
   2   4  15       44.89       53.22      1.47 o
   3   4  15       20.54       18.91      1.16 o
   4   4  15        2.58        2.92      0.95 o
   5   4  15       79.26       70.70      2.14 o
   6   4  15       38.90       42.75      2.53 o
   0   5  15        0.74        0.84      1.68 o
   1   5  15       48.80       42.20      2.56 o
   2   5  15       26.79       25.33      1.27 o
   3   5  15       14.10       13.83      1.13 o
   4   5  15       52.71       49.66      1.81 o
   5   5  15        1.78        2.08      1.16 o
   6   5  15        1.11       -0.92      1.18 o
   0   6  15      154.74      156.98      5.97 o
   1   6  15      151.77      130.15      3.83 o
   2   6  15       50.26       43.05      1.77 o
   3   6  15      129.23      127.09      3.09 o
   4   6  15       18.97       17.45      1.46 o
   5   6  15       20.56       27.88      1.77 o
   6   6  15        3.68        3.82      1.11 o
   0   7  15        0.16       -1.60      1.60 o
   1   7  15       17.99       19.80      1.73 o
   2   7  15       14.51       13.36      1.79 o
   3   7  15       74.08       68.35      2.30 o
   4   7  15       19.37       19.50      1.54 o
   5   7  15       12.29       16.08      1.55 o
   0   8  15        0.04        0.08      1.71 o
   1   8  15       13.76       16.55      2.15 o
   2   8  15      186.52      175.65      4.81 o
   3   8  15       65.04       66.83      3.12 o
   4   8  15        4.94        6.45      1.25 o
   0   9  15        8.35        4.62      2.12 o
   1   9  15       18.62       15.07      3.17 o
   2   9  15        3.84        4.01      1.46 o
   3   9  15        2.88        2.57      1.40 o
   4   9  15        7.47        6.82      1.29 o
   0  10  15        8.19        5.55      2.12 o
   1  10  15        4.59        4.65      1.49 o
   2  10  15       32.77       30.76      2.22 o
   0   0  16       20.39       18.77      2.19 o
   1   0  16      127.17      117.64      3.39 o
   2   0  16      163.27      145.50      3.26 o
   3   0  16      445.00      418.27      7.25 o
   4   0  16      100.34      101.84      2.84 o
   5   0  16      254.76      248.58      5.15 o
   6   0  16        3.49        3.27      1.65 o
   7   0  16       21.45       23.66      1.92 o
   0   1  16      113.53      110.03      3.22 o
   1   1  16       42.78       37.59      1.61 o
   2   1  16       42.85       43.39      1.28 o
   3   1  16       98.55      101.36      1.91 o
   4   1  16      109.58      107.08      2.07 o
   5   1  16        1.60        0.42      0.88 o
   6   1  16        2.47        1.38      0.99 o
   7   1  16        0.52       -0.40      1.16 o
   1   2  16      306.30      291.40      5.23 o
   2   2  16      454.72      435.42      8.28 o
   3   2  16      115.92      109.41      1.99 o
   4   2  16       40.32       44.79      1.53 o
   5   2  16       28.59       27.91      1.34 o
   6   2  16        3.29        3.40      1.21 o
   7   2  16       12.39       12.52      2.85 o
   0   3  16      381.21      368.31      7.74 o
   1   3  16       87.19       84.15      1.96 o
   2   3  16      163.83      148.74      2.32 o
   3   3  16       18.12       18.42      1.06 o
   4   3  16       19.58       18.56      1.12 o
   5   3  16        6.45        5.44      1.12 o
   6   3  16       31.26       35.62      1.83 o
   0   4  16        0.52       -1.09      1.67 o
   1   4  16      246.00      246.80      4.67 o
   2   4  16      114.85      104.87      2.36 o
   3   4  16       48.96       44.66      1.77 o
   4   4  16      155.02      149.56      3.35 o
   5   4  16        8.97       10.63      1.28 o
   6   4  16       23.11       26.04      1.92 o
   0   5  16       40.91       41.98      3.05 o
   1   5  16      193.97      193.20      4.97 o
   2   5  16        1.47        1.49      0.98 o
   3   5  16      156.31      147.62      3.01 o
   4   5  16       29.83       33.24      1.87 o
   5   5  16        1.17        0.01      1.15 o
   6   5  16        0.13       -1.25      1.25 o
   0   6  16        4.85        0.85      1.78 o
   1   6  16       30.63       31.98      2.00 o
   2   6  16      160.26      157.04      6.13 o
   3   6  16       24.78       26.39      1.57 o
   4   6  16        8.35       10.23      1.34 o
   5   6  16        2.99        2.41      1.28 o
   0   7  16        7.36        5.35      1.97 o
   1   7  16       97.22       91.75      3.28 o
   2   7  16        4.04        5.06      1.46 o
   3   7  16       37.10       42.49      1.89 o
   4   7  16        3.25        2.78      1.15 o
   5   7  16        5.49        4.08      1.99 o
   0   8  16       14.19       12.94      2.43 o
   1   8  16       37.65       33.26      3.19 o
   2   8  16       69.88       73.16      3.08 o
   3   8  16        4.61        3.43      1.11 o
   4   8  16       28.02       31.33      1.85 o
   0   9  16       69.49       69.49      4.16 o
   1   9  16        5.20        6.83      1.49 o
   2   9  16       43.58       46.24      2.59 o
   3   9  16       17.15       16.34      1.93 o
   0  10  16        0.55       -1.84      1.84 o
   1  10  16        5.64        2.60      1.45 o
   2  10  16       14.22       15.30      1.87 o
   1   0  17      287.59      287.51      6.51 o
   2   0  17        4.08        4.21      1.02 o
   3   0  17       11.01       10.46      1.35 o
   4   0  17      113.66      128.91      3.33 o
   5   0  17       22.32       28.16      1.82 o
   6   0  17       27.12       31.13      2.97 o
   0   1  17      237.26      231.76      5.49 o
   1   1  17      577.73      592.45      9.64 o
   2   1  17      126.92      120.79      2.45 o
   3   1  17       50.13       39.04      1.33 o
   4   1  17       64.17       65.47      1.67 o
   5   1  17       13.93       14.74      1.19 o
   6   1  17       21.30       27.15      1.67 o
   0   2  17       45.10       40.68      2.14 o
   1   2  17      280.54      279.24      5.16 o
   2   2  17      112.38      108.21      1.97 o
   3   2  17       17.60       19.41      1.01 o
   4   2  17       90.45       82.02      3.45 o
   5   2  17       35.32       35.15      1.77 o
   6   2  17       84.68       96.52      2.77 o
   0   3  17      230.75      239.25      5.59 o
   1   3  17       16.06       13.69      1.15 o
   2   3  17      152.71      143.14      2.56 o
   3   3  17       66.15       59.62      1.66 o
   4   3  17        3.18        2.72      1.01 o
   5   3  17       31.28       37.31      1.92 o
   6   3  17        0.55       -1.12      1.12 o
   0   4  17       44.86       44.23      3.17 o
   1   4  17       14.85       12.71      6.83 o
   2   4  17       27.53       30.92      1.63 o
   3   4  17       12.43       14.86      1.16 o
   4   4  17        0.70        0.29      0.95 o
   5   4  17        2.76        2.42      1.23 o
   6   4  17        1.35       -0.16      1.40 o
   0   5  17        3.45        3.18      1.99 o
   1   5  17      143.26      146.83      6.03 o
   2   5  17      140.03      129.43      4.45 o
   3   5  17       14.18       12.94      1.18 o
   4   5  17       29.88       31.84      1.84 o
   5   5  17        8.01        9.47      1.45 o
   0   6  17        1.02       -1.73      1.73 o
   1   6  17       13.70       12.24      2.31 o
   2   6  17       14.90       15.65      1.35 o
   3   6  17       14.62       15.59      1.41 o
   4   6  17       20.74       19.57      1.59 o
   5   6  17        8.47        9.47      1.51 o
   0   7  17       26.10       26.66      2.94 o
   1   7  17       65.39       61.06      3.96 o
   2   7  17       17.39       19.02      1.91 o
   3   7  17        4.99        4.12      1.19 o
   4   7  17        2.82        2.73      1.23 o
   0   8  17       28.92       21.37      2.75 o
   1   8  17        9.38        9.71      1.80 o
   2   8  17       26.69       28.30      3.54 o
   3   8  17        9.03        9.25      1.34 o
   4   8  17       14.24       14.71      1.52 o
   0   9  17       25.43       30.66      3.16 o
   1   9  17        5.11        4.25      1.54 o
   2   9  17       34.25       41.36      3.65 o
   3   9  17        4.71        3.68      1.65 o
   0  10  17       56.49       60.11      4.20 o
   0   0  18     2181.39     2087.29     53.68 o
   1   0  18       54.98       52.55      2.56 o
   2   0  18       85.31       86.69      2.52 o
   3   0  18       34.03       29.79      1.74 o
   4   0  18      267.10      255.29      5.22 o
   5   0  18        2.65        4.62      1.64 o
   6   0  18        3.94        0.96      1.80 o
   0   1  18      203.49      208.47      5.21 o
   1   1  18      170.82      170.01      3.24 o
   2   1  18      110.73      110.59      2.04 o
   3   1  18      179.08      169.53      2.80 o
   4   1  18       58.76       62.65      1.82 o
   5   1  18        1.35        1.40      0.94 o
   6   1  18        2.43        2.11      1.59 o
   0   2  18      197.69      186.17      4.78 o
   1   2  18       35.82       36.17      2.05 o
   2   2  18      104.81      108.47      2.05 o
   3   2  18      145.59      145.43      2.74 o
   4   2  18       10.21       12.65      1.08 o
   5   2  18       27.69       30.10      1.67 o
   6   2  18        5.40        6.36      1.33 o
   0   3  18      344.71      369.97     18.21 o
   1   3  18        8.71        8.05      1.17 o
   2   3  18       14.11       13.65      1.13 o
   3   3  18        2.73        1.99      0.89 o
   4   3  18       76.72       70.55      2.14 o
   5   3  18        7.43        6.06      1.24 o
   6   3  18        3.77        2.32      1.20 o
   0   4  18        0.07       -0.09      1.57 o
   1   4  18       87.47       78.44      4.21 o
   2   4  18       76.57       78.62      2.44 o
   3   4  18       30.61       31.06      1.51 o
   4   4  18        1.88        2.45      1.01 o
   5   4  18        8.25       10.66      1.81 o
   0   5  18       18.90       19.36      2.66 o
   1   5  18       63.62       66.75      3.95 o
   2   5  18       21.36       24.51      1.53 o
   3   5  18        3.38        1.80      1.08 o
   4   5  18       22.63       26.90      1.77 o
   5   5  18       25.57       26.91      1.89 o
   0   6  18       17.27       17.86      2.46 o
   1   6  18       12.89       12.19      3.54 o
   2   6  18       33.12       30.61      2.19 o
   3   6  18       53.35       48.56      2.06 o
   4   6  18        3.65        3.36      1.25 o
   5   6  18       20.55       19.27      1.88 o
   0   7  18       90.40       92.97      4.96 o
   1   7  18       40.33       53.01     10.59 o
   2   7  18       19.39       21.21      2.04 o
   3   7  18       34.59       32.15      1.87 o
   4   7  18       25.29       25.24      1.80 o
   0   8  18       17.83       18.46      2.81 o
   1   8  18       35.27       32.95      2.78 o
   2   8  18        8.35        8.01      1.59 o
   3   8  18       22.83       20.79      2.15 o
   0   9  18        0.06       -1.92      1.92 o
   1   9  18        5.43        4.96      1.62 o
   2   9  18        8.06        7.74      1.72 o
   1   0  19      348.75      325.90      7.34 o
   2   0  19       88.63       80.48      6.13 o
   3   0  19       62.16       47.99      2.13 o
   4   0  19       95.29      102.04      3.07 o
   5   0  19       16.04       15.35      2.00 o
   6   0  19        0.01       -0.82      1.71 o
   0   1  19       43.39       49.29      3.13 o
   1   1  19       23.00       26.88      2.06 o
   2   1  19       28.68       30.02      1.37 o
   3   1  19       83.40       79.55      1.83 o
   4   1  19        2.25        3.93      1.00 o
   5   1  19        9.10       10.34      1.19 o
   6   1  19       12.59       16.89      2.38 o
   0   2  19       15.78       18.69      1.67 o
   1   2  19      239.14      242.22      4.81 o
   2   2  19      397.84      370.41      6.69 o
   3   2  19       14.40       12.67      1.07 o
   4   2  19       37.67       44.58      1.85 o
   5   2  19       82.14       85.46      2.59 o
   6   2  19        8.09        7.48      1.65 o
   0   3  19        0.02        4.01      1.92 o
   1   3  19        6.76       10.68      2.39 o
   2   3  19       39.16       43.09      1.95 o
   3   3  19       14.33       16.38      1.32 o
   4   3  19       13.05       13.30      1.31 o
   5   3  19       14.79       18.56      1.53 o
   0   4  19        0.99        0.45      1.98 o
   1   4  19       85.39       92.07      3.43 o
   2   4  19       31.97       28.58      1.68 o
   3   4  19        5.36        3.63      1.01 o
   4   4  19       23.34       22.74      1.48 o
   5   4  19        8.05        8.85      1.55 o
   0   5  19        6.20        6.36      2.05 o
   1   5  19        8.18       13.24      1.70 o
   2   5  19        6.53        4.36      2.39 o
   3   5  19       12.23       11.73      1.39 o
   4   5  19       14.51       15.73      1.56 o
   5   5  19        6.91        4.99      1.45 o
   0   6  19        3.44        5.99      2.36 o
   1   6  19       16.31       14.11      1.70 o
   2   6  19        5.62        8.30      1.67 o
   3   6  19        5.99        3.34      1.23 o
   4   6  19       43.29       48.34      2.23 o
   0   7  19       61.27       70.58      4.47 o
   1   7  19        4.47        5.52      1.65 o
   2   7  19       24.68       23.43      2.09 o
   3   7  19        3.27        4.17      1.19 o
   4   7  19        9.40       10.35      2.84 o
   0   8  19        2.31       -0.72      2.06 o
   1   8  19        6.38        7.09      1.62 o
   2   8  19       62.79       61.46      3.33 o
   0   9  19        2.07        1.80      2.21 o
   0   0  20       65.66       68.61      4.24 o
   1   0  20        5.62        4.18      1.44 o
   2   0  20       45.18       45.47      1.70 o
   3   0  20        2.01        0.96      1.90 o
   4   0  20        3.39        3.80      1.70 o
   5   0  20       27.89       28.96      2.38 o
   0   1  20        1.61        4.73      1.34 o
   1   1  20       71.68       67.31      2.04 o
   2   1  20       27.77       27.78      1.81 o
   3   1  20       18.14       14.65      1.13 o
   4   1  20       11.87       11.15      1.14 o
   5   1  20       14.93       16.33      1.65 o
   0   2  20      176.40      171.52      4.73 o
   1   2  20       96.57       99.55      3.14 o
   2   2  20       21.54       22.03      1.57 o
   3   2  20       21.91       25.41      1.52 o
   4   2  20       23.05       22.16      1.89 o
   5   2  20       43.47       46.06      2.05 o
   0   3  20       79.11       75.53      4.57 o
   1   3  20       22.16       21.42      3.75 o
   2   3  20       16.06       16.32      1.93 o
   3   3  20       24.29       28.04      1.56 o
   4   3  20        4.86        4.26      1.17 o
   5   3  20        2.56        0.98      1.18 o
   0   4  20        2.31        3.37      1.97 o
   1   4  20       56.78       68.55      4.37 o
   2   4  20        0.44       -1.27      1.27 o
   3   4  20       87.06       90.29      2.54 o
   4   4  20        0.39        0.80      1.23 o
   5   4  20       18.05       19.23      1.79 o
   0   5  20      117.56      120.50      5.80 o
   1   5  20       53.61       53.85      2.78 o
   2   5  20       27.43       31.68      2.35 o
   3   5  20       21.81       20.88      1.71 o
   4   5  20       19.56       23.22      1.80 o
   0   6  20      124.83      124.47      5.85 o
   1   6  20        7.82        7.45      1.67 o
   2   6  20       16.29       16.55      2.06 o
   3   6  20       16.65       18.01      1.67 o
   4   6  20       24.73       26.18      1.91 o
   0   7  20        5.70        3.83      2.37 o
   1   7  20       42.42       41.34      2.59 o
   2   7  20       11.70        6.25      2.56 o
   3   7  20       22.68       28.10      2.38 o
   0   8  20       10.62       11.37      2.69 o
   1   8  20       43.98       47.98      2.89 o
   2   8  20        5.04        4.16      1.76 o
   1   0  21        3.32        1.47      1.38 o
   2   0  21        3.22        1.93      1.41 o
   3   0  21        3.79        1.97      1.19 o
   4   0  21        4.60        4.44      1.86 o
   5   0  21        4.59        9.37      2.89 o
   0   1  21      150.35      166.40      4.74 o
   1   1  21      129.56      132.89      2.96 o
   2   1  21       73.68       74.19      2.57 o
   3   1  21        5.13        3.95      1.22 o
   4   1  21       25.06       25.63      1.82 o
   5   1  21       12.45       12.76      1.69 o
   0   2  21       72.83       79.03      4.72 o
   1   2  21       23.50       27.96      2.81 o
   2   2  21        0.91        0.01      1.39 o
   3   2  21       18.75       20.91      1.48 o
   4   2  21       12.01        8.73      1.31 o
   5   2  21        1.89        2.64      1.28 o
   0   3  21        0.08        0.09      1.92 o
   1   3  21       28.55       25.48      3.48 o
   2   3  21        6.35        5.49      1.62 o
   3   3  21       31.40       33.26      1.73 o
   4   3  21       12.89       13.06      1.39 o
   5   3  21        3.46        0.76      1.27 o
   0   4  21        1.92       -0.71      1.97 o
   1   4  21       62.80       69.37      3.23 o
   2   4  21       18.59       13.27      6.09 o
   3   4  21       26.27       28.07      1.87 o
   4   4  21        6.52        5.14      1.41 o
   0   5  21       90.69      107.85      5.70 o
   1   5  21        3.70        4.04      1.64 o
   2   5  21       54.01       57.40      4.39 o
   3   5  21        4.07        4.88      1.36 o
   4   5  21       17.67       21.01      1.81 o
   0   6  21        1.46        5.09      2.56 o
   1   6  21       21.56       22.50      2.17 o
   2   6  21       38.26       37.59      3.78 o
   3   6  21       10.06       13.94      3.37 o
   0   7  21        0.01       -1.99      1.99 o
   1   7  21       35.25       39.07      2.74 o
   2   7  21        4.98        3.94      1.81 o
   0   0  22      214.64      200.25      7.62 o
   1   0  22        0.54        1.38      1.48 o
   2   0  22        4.21        4.48      1.62 o
   3   0  22        7.70        9.80      1.73 o
   4   0  22        1.51        0.13      1.50 o
   0   1  22        5.70        5.49      1.54 o
   1   1  22        7.34       12.77      1.46 o
   2   1  22       39.87       44.10      3.59 o
   3   1  22       43.40       42.61      1.97 o
   4   1  22       10.32       10.79      1.62 o
   0   2  22        1.56        3.37      2.05 o
   1   2  22       54.57       50.78      4.65 o
   2   2  22       18.90       16.35      5.04 o
   3   2  22       42.04       43.45      1.93 o
   4   2  22       18.93       22.08      1.63 o
   0   3  22       20.22       19.90      2.87 o
   1   3  22       81.73       87.03      3.61 o
   2   3  22       46.52       65.99      8.21 o
   3   3  22        0.05        1.03      1.25 o
   4   3  22        0.23       -0.58      1.19 o
   0   4  22       38.58       43.96      4.07 o
   1   4  22        2.10        3.29      1.61 o
   2   4  22       32.59       28.36      3.59 o
   3   4  22       30.01       31.67      1.99 o
   4   4  22       17.30       20.46      1.87 o
   0   5  22       14.86       19.71      2.98 o
   1   5  22       46.80       44.34      2.80 o
   2   5  22        6.99        8.79      2.19 o
   3   5  22       28.65       33.17      2.93 o
   0   6  22       28.79       31.95      3.62 o
   1   6  22       18.02       19.95      2.28 o
   2   6  22       20.19       21.53      3.31 o
   0   7  22       48.55       52.29      4.41 o
   1   7  22        7.49        7.45      1.86 o
   1   0  23       19.09       21.75      2.62 o
   2   0  23       13.54       11.52      2.49 o
   3   0  23       43.25       48.69      2.95 o
   4   0  23        1.17        2.63      2.50 o
   0   1  23        0.27        3.08      2.30 o
   1   1  23        0.06        0.88      1.79 o
   2   1  23       23.85       24.23      2.16 o
   3   1  23       17.22       20.05      2.16 o
   4   1  23        0.25        0.46      1.41 o
   0   2  23       28.76       26.91      3.38 o
   1   2  23       53.97       57.20      2.95 o
   2   2  23        4.86        3.23      1.66 o
   3   2  23       19.95       20.56      2.60 o
   4   2  23        2.91        0.71      1.45 o
   0   3  23        3.63        1.73      2.42 o
   1   3  23       23.05       26.46      2.32 o
   2   3  23       14.13       13.50      2.13 o
   3   3  23        1.38        1.87      1.37 o
   0   4  23       69.33       74.05      4.81 o
   1   4  23       48.56       44.76      2.84 o
   2   4  23       24.56       24.17      2.42 o
   3   4  23        3.59        1.64      1.71 o
   0   5  23        8.57        7.14      2.86 o
   1   5  23        8.39       11.85      2.10 o
   2   5  23        0.74        3.73      1.78 o
   0   6  23        3.96        6.09      2.75 o
   1   6  23        7.76        7.97      2.01 o
   0   1  24       47.05       41.00      3.74 o
   1   1  24        7.88        6.19      3.09 o
   2   1  24       32.60       35.28      3.41 o
   3   1  24        5.74        6.22      2.72 o
   0   2  24        9.67       10.01      2.57 o
   1   2  24       11.34       14.01      1.99 o
   2   2  24       12.04       15.32      2.53 o
   3   2  24       13.68       12.48      4.87 o
   0   3  24       19.57       20.78      3.10 o
   1   3  24       13.15       16.23      2.12 o
   2   3  24       10.77       12.05      2.03 o
   3   3  24       10.15       14.95      3.99 o
   0   4  24        1.28        0.08      2.41 o
   1   4  24       22.64       26.55      2.43 o
   2   4  24      105.05      107.68      4.35 o
   0   5  24        1.12        4.01      2.42 o
   1   5  24        5.70        9.31      2.11 o
   0   1  25       33.18       30.68      3.67 o
   1   1  25       11.09       12.23      2.78 o
   2   1  25        5.46        6.85      2.71 o
   0   2  25       19.09       21.13      3.32 o
   1   2  25        2.32        3.30      1.73 o
   2   2  25       20.21       24.30      2.53 o
   0   3  25        0.59        3.81      2.71 o
   1   3  25        7.75        7.25      3.15 o
   2   3  25       12.62       13.95      3.51 o
   0   4  25        0.30       -2.22      2.44 o
   1   4  25       29.16       39.12      4.03 o
   0   2  26       30.58       38.20      3.88 o
 
